# Supplementary material for: Contrasting two versions of the 4-cup 2-item disjunctive syllogism task in great apes
Source: Anim Cogn. 2025 Jan 2;28(1):3. doi: 10.1007/s10071-024-01927-w (PMC11695687; doi:10.1007/s10071-024-01927-w)
Supplement: Supplementary file 1 — Supplementary Material 1 [file 10071_2024_1927_MOESM1_ESM.xlsx]

## Sheet: E1 data
id	species	age	sex	exp	block	session	date	sequence	trial	grape1	grape2	removed	choice
BATU	Orangutan	33	M	two-choice	1	1	2022-08-17	1	1	3	2	2	4
BATU	Orangutan	33	M	two-choice	1	1	2022-08-17	1	2	3	1	4	2
BATU	Orangutan	33	M	two-choice	1	1	2022-08-17	1	3	2	4	2	3
BATU	Orangutan	33	M	two-choice	1	1	2022-08-17	1	4	4	2	2	3
BATU	Orangutan	33	M	two-choice	1	1	2022-08-17	1	5	1	3	3	2
BATU	Orangutan	33	M	two-choice	1	1	2022-08-17	1	6	2	3	3	2
BATU	Orangutan	33	M	two-choice	1	1	2022-08-17	1	7	4	1	2	3
BATU	Orangutan	33	M	two-choice	1	1	2022-08-17	1	8	1	4	2	3
BATU	Orangutan	33	M	two-choice	1	2	2022-08-18	2	1	1	4	1	2
BATU	Orangutan	33	M	two-choice	1	2	2022-08-18	2	2	4	1	1	2
BATU	Orangutan	33	M	two-choice	1	2	2022-08-18	2	3	2	3	2	3
BATU	Orangutan	33	M	two-choice	1	2	2022-08-18	2	4	1	3	4	3
BATU	Orangutan	33	M	two-choice	1	2	2022-08-18	2	5	4	2	1	2
BATU	Orangutan	33	M	two-choice	1	2	2022-08-18	2	6	2	4	2	1
BATU	Orangutan	33	M	two-choice	1	2	2022-08-18	2	7	3	1	4	3
BATU	Orangutan	33	M	two-choice	1	2	2022-08-18	2	8	3	2	1	2
BATU	Orangutan	33	M	two-choice	1	3	2022-08-23	3	1	1	3	2	1
BATU	Orangutan	33	M	two-choice	1	3	2022-08-23	3	2	2	3	2	1
BATU	Orangutan	33	M	two-choice	1	3	2022-08-23	3	3	3	1	2	3
BATU	Orangutan	33	M	two-choice	1	3	2022-08-23	3	4	4	1	2	3
BATU	Orangutan	33	M	two-choice	1	3	2022-08-23	3	5	4	2	1	2
BATU	Orangutan	33	M	two-choice	1	3	2022-08-23	3	6	1	4	2	1
BATU	Orangutan	33	M	two-choice	1	3	2022-08-23	3	7	3	2	1	2
BATU	Orangutan	33	M	two-choice	1	3	2022-08-23	3	8	2	4	2	1
BATU	Orangutan	33	M	two-choice	1	4	2022-08-25	4	1	2	4	2	3
BATU	Orangutan	33	M	two-choice	1	4	2022-08-25	4	2	3	2	2	3
BATU	Orangutan	33	M	two-choice	1	4	2022-08-25	4	3	1	4	2	1
BATU	Orangutan	33	M	two-choice	1	4	2022-08-25	4	4	4	1	4	1
BATU	Orangutan	33	M	two-choice	1	4	2022-08-25	4	5	4	2	2	3
BATU	Orangutan	33	M	two-choice	1	4	2022-08-25	4	6	3	1	2	1
BATU	Orangutan	33	M	two-choice	1	4	2022-08-25	4	7	1	3	4	3
BATU	Orangutan	33	M	two-choice	1	4	2022-08-25	4	8	2	3	2	1
BATU	Orangutan	33	M	one-choice	2	3	2022-08-31	3	5	4	2	4	1
BATU	Orangutan	33	M	one-choice	2	3	2022-08-31	3	6	1	4	1	2
BATU	Orangutan	33	M	one-choice	2	3	2022-08-31	3	7	3	2	2	1
BATU	Orangutan	33	M	one-choice	2	3	2022-08-31	3	8	2	4	3	1
BATU	Orangutan	33	M	one-choice	2	2	2022-08-30	2	3	2	3	1	2
BATU	Orangutan	33	M	one-choice	2	2	2022-08-30	2	4	1	3	3	4
BATU	Orangutan	33	M	one-choice	2	2	2022-08-30	2	5	4	2	4	1
BATU	Orangutan	33	M	one-choice	2	1	2022-08-25	1	1	3	2	2	3
BATU	Orangutan	33	M	one-choice	2	4	2022-09-01	4	1	2	4	3	4
BATU	Orangutan	33	M	one-choice	2	4	2022-09-01	4	2	3	2	2	4
BATU	Orangutan	33	M	one-choice	2	4	2022-09-01	4	3	1	4	1	4
BATU	Orangutan	33	M	one-choice	2	4	2022-09-01	4	4	4	1	2	4
BATU	Orangutan	33	M	one-choice	2	4	2022-09-01	4	5	4	2	4	1
BATU	Orangutan	33	M	one-choice	2	4	2022-09-01	4	6	3	1	4	3
BATU	Orangutan	33	M	one-choice	2	4	2022-09-01	4	7	1	3	3	1
BATU	Orangutan	33	M	one-choice	2	4	2022-09-01	4	8	2	3	1	4
BATU	Orangutan	33	M	one-choice	2	2	2022-08-30	2	2	4	1	2	1
BATU	Orangutan	33	M	one-choice	2	1	2022-08-25	1	2	3	1	4	1
BATU	Orangutan	33	M	one-choice	2	1	2022-08-25	1	3	2	4	3	1
BATU	Orangutan	33	M	one-choice	2	1	2022-08-25	1	4	4	2	4	1
BATU	Orangutan	33	M	one-choice	2	2	2022-08-30	2	6	2	4	3	4
BATU	Orangutan	33	M	one-choice	2	1	2022-08-25	1	6	2	3	1	2
BATU	Orangutan	33	M	one-choice	2	1	2022-08-25	1	7	4	1	2	1
BATU	Orangutan	33	M	one-choice	2	1	2022-08-25	1	8	1	4	1	2
BATU	Orangutan	33	M	one-choice	2	1	2022-08-25	1	5	1	3	3	1
BATU	Orangutan	33	M	one-choice	2	3	2022-08-31	3	2	2	3	1	4
BATU	Orangutan	33	M	one-choice	2	2	2022-08-30	2	7	3	1	4	2
BATU	Orangutan	33	M	one-choice	2	2	2022-08-30	2	8	3	2	2	1
BATU	Orangutan	33	M	one-choice	2	2	2022-08-30	2	1	1	4	1	2
BATU	Orangutan	33	M	one-choice	2	3	2022-08-31	3	3	3	1	4	1
BATU	Orangutan	33	M	one-choice	2	3	2022-08-31	3	4	4	1	2	1
BATU	Orangutan	33	M	one-choice	2	3	2022-08-31	3	1	1	3	3	1
KAYAN	Orangutan	5	F	one-choice	1	1	2022-08-17	2	5	4	2	4	1
KAYAN	Orangutan	5	F	one-choice	1	3	2022-08-23	4	1	2	4	3	4
KAYAN	Orangutan	5	F	one-choice	1	1	2022-08-17	2	6	2	4	3	4
KAYAN	Orangutan	5	F	one-choice	1	1	2022-08-17	2	7	3	1	4	3
KAYAN	Orangutan	5	F	one-choice	1	3	2022-08-23	4	4	4	1	2	4
KAYAN	Orangutan	5	F	one-choice	1	1	2022-08-17	2	8	3	2	1	4
KAYAN	Orangutan	5	F	one-choice	1	3	2022-08-23	4	2	3	2	2	4
KAYAN	Orangutan	5	F	one-choice	1	3	2022-08-23	4	3	1	4	1	4
KAYAN	Orangutan	5	F	one-choice	1	1	2022-08-17	2	1	1	4	1	4
KAYAN	Orangutan	5	F	one-choice	1	1	2022-08-17	2	2	4	1	1	3
KAYAN	Orangutan	5	F	one-choice	1	1	2022-08-17	2	3	2	3	1	4
KAYAN	Orangutan	5	F	one-choice	1	1	2022-08-17	2	4	1	3	3	2
KAYAN	Orangutan	5	F	two-choice	2	2	2022-08-30	3	1	1	3	3	2
KAYAN	Orangutan	5	F	two-choice	2	2	2022-08-30	3	2	2	3	2	3
KAYAN	Orangutan	5	F	two-choice	2	2	2022-08-30	3	3	3	1	2	1
KAYAN	Orangutan	5	F	two-choice	2	2	2022-08-30	3	4	4	1	2	1
KAYAN	Orangutan	5	F	one-choice	1	2	2022-08-18	3	1	1	3	3	2
KAYAN	Orangutan	5	F	one-choice	1	2	2022-08-18	3	2	2	3	1	3
KAYAN	Orangutan	5	F	one-choice	1	2	2022-08-18	3	3	3	1	4	3
KAYAN	Orangutan	5	F	one-choice	1	2	2022-08-18	3	4	4	1	2	4
KAYAN	Orangutan	5	F	one-choice	1	2	2022-08-18	3	5	4	2	4	2
KAYAN	Orangutan	5	F	one-choice	1	2	2022-08-18	3	6	1	4	1	4
KAYAN	Orangutan	5	F	one-choice	1	2	2022-08-18	3	7	3	2	2	4
KAYAN	Orangutan	5	F	one-choice	1	2	2022-08-18	3	8	2	4	3	4
KAYAN	Orangutan	5	F	two-choice	2	3	2022-08-31	4	5	4	2	2	3
KAYAN	Orangutan	5	F	two-choice	2	3	2022-08-31	4	6	3	1	2	1
KAYAN	Orangutan	5	F	two-choice	2	3	2022-08-31	4	7	1	3	3	2
KAYAN	Orangutan	5	F	two-choice	2	3	2022-08-31	4	8	2	3	2	3
KAYAN	Orangutan	5	F	one-choice	1	3	2022-08-23	4	5	4	2	4	3
KAYAN	Orangutan	5	F	one-choice	1	3	2022-08-23	4	6	3	1	4	3
KAYAN	Orangutan	5	F	one-choice	1	3	2022-08-23	4	7	1	3	3	4
KAYAN	Orangutan	5	F	one-choice	1	3	2022-08-23	4	8	2	3	1	4
KAYAN	Orangutan	5	F	one-choice	1	4	2022-08-25	1	1	3	2	3	4
KAYAN	Orangutan	5	F	one-choice	1	4	2022-08-25	1	2	3	1	4	3
KAYAN	Orangutan	5	F	one-choice	1	4	2022-08-25	1	3	2	4	3	4
KAYAN	Orangutan	5	F	one-choice	1	4	2022-08-25	1	4	4	2	4	2
KAYAN	Orangutan	5	F	one-choice	1	4	2022-08-25	1	5	1	3	3	2
KAYAN	Orangutan	5	F	one-choice	1	4	2022-08-25	1	6	2	3	1	4
KAYAN	Orangutan	5	F	one-choice	1	4	2022-08-25	1	7	4	1	1	4
KAYAN	Orangutan	5	F	one-choice	1	4	2022-08-25	1	8	1	4	2	4
KAYAN	Orangutan	5	F	two-choice	2	4	2022-09-01	1	6	2	3	4	3
KAYAN	Orangutan	5	F	two-choice	2	4	2022-09-01	1	7	4	1	2	1
KAYAN	Orangutan	5	F	two-choice	2	4	2022-09-01	1	8	1	4	3	4
KAYAN	Orangutan	5	F	two-choice	2	2	2022-08-30	3	5	4	2	2	3
KAYAN	Orangutan	5	F	two-choice	2	1	2022-08-26	2	1	1	4	2	1
KAYAN	Orangutan	5	F	two-choice	2	1	2022-08-26	2	2	4	1	2	1
KAYAN	Orangutan	5	F	two-choice	2	1	2022-08-26	2	3	2	3	2	3
KAYAN	Orangutan	5	F	two-choice	2	1	2022-08-26	2	4	1	3	3	2
KAYAN	Orangutan	5	F	two-choice	2	1	2022-08-26	2	5	4	2	4	1
KAYAN	Orangutan	5	F	two-choice	2	1	2022-08-26	2	6	2	4	4	2
KAYAN	Orangutan	5	F	two-choice	2	1	2022-08-26	2	7	3	1	2	1
KAYAN	Orangutan	5	F	two-choice	2	1	2022-08-26	2	8	3	2	4	2
KAYAN	Orangutan	5	F	two-choice	2	4	2022-09-01	1	5	1	3	4	3
KAYAN	Orangutan	5	F	two-choice	2	2	2022-08-30	3	6	1	4	4	2
KAYAN	Orangutan	5	F	two-choice	2	2	2022-08-30	3	7	3	2	2	3
KAYAN	Orangutan	5	F	two-choice	2	2	2022-08-30	3	8	2	4	2	4
KAYAN	Orangutan	5	F	two-choice	2	3	2022-08-31	4	1	2	4	4	3
KAYAN	Orangutan	5	F	two-choice	2	3	2022-08-31	4	2	3	2	3	2
KAYAN	Orangutan	5	F	two-choice	2	3	2022-08-31	4	3	1	4	4	2
KAYAN	Orangutan	5	F	two-choice	2	3	2022-08-31	4	4	4	1	3	4
KAYAN	Orangutan	5	F	two-choice	2	4	2022-09-01	1	3	2	4	4	2
KAYAN	Orangutan	5	F	two-choice	2	4	2022-09-01	1	4	4	2	2	3
KAYAN	Orangutan	5	F	two-choice	2	4	2022-09-01	1	1	3	2	2	1
KAYAN	Orangutan	5	F	two-choice	2	4	2022-09-01	1	2	3	1	2	1
LOPE	Gorilla	9	M	two-choice	1	2	2022-08-23	2	1	1	4	3	4
LOPE	Gorilla	9	M	two-choice	1	2	2022-08-23	2	5	4	2	1	2
LOPE	Gorilla	9	M	two-choice	1	2	2022-08-23	2	2	4	1	1	2
LOPE	Gorilla	9	M	two-choice	1	2	2022-08-23	2	3	2	3	2	3
LOPE	Gorilla	9	M	two-choice	1	4	2022-08-26	4	1	4	1	1	3
LOPE	Gorilla	9	M	one-choice	2	3	2022-09-06	3	6	1	4	1	2
LOPE	Gorilla	9	M	one-choice	2	3	2022-09-06	3	7	3	2	2	1
LOPE	Gorilla	9	M	two-choice	1	2	2022-08-23	2	4	1	3	2	1
LOPE	Gorilla	9	M	two-choice	1	4	2022-08-26	4	5	4	2	1	2
LOPE	Gorilla	9	M	two-choice	1	4	2022-08-26	4	2	3	2	2	4
LOPE	Gorilla	9	M	two-choice	1	4	2022-08-26	4	3	2	4	1	2
LOPE	Gorilla	9	M	two-choice	1	4	2022-08-26	4	4	4	1	1	3
LOPE	Gorilla	9	M	one-choice	2	3	2022-09-06	3	8	2	4	3	4
LOPE	Gorilla	9	M	two-choice	1	2	2022-08-23	2	6	4	2	1	2
LOPE	Gorilla	9	M	two-choice	1	2	2022-08-23	2	7	3	1	1	4
LOPE	Gorilla	9	M	two-choice	1	2	2022-08-23	2	8	3	2	1	2
LOPE	Gorilla	9	M	two-choice	1	3	2022-08-24	3	5	4	2	2	3
LOPE	Gorilla	9	M	two-choice	1	3	2022-08-26	3	6	2	4	1	2
LOPE	Gorilla	9	M	two-choice	1	3	2022-08-26	3	7	3	2	2	4
LOPE	Gorilla	9	M	two-choice	1	3	2022-08-26	3	8	1	4	1	2
LOPE	Gorilla	9	M	one-choice	2	2	2022-08-31	2	1	1	4	1	4
LOPE	Gorilla	9	M	one-choice	2	2	2022-08-31	2	2	4	1	2	1
LOPE	Gorilla	9	M	one-choice	2	2	2022-08-31	2	3	2	3	1	3
LOPE	Gorilla	9	M	one-choice	2	2	2022-08-31	2	4	1	3	3	1
LOPE	Gorilla	9	M	two-choice	1	1	2022-08-18	1	1	3	2	2	1
LOPE	Gorilla	9	M	two-choice	1	1	2022-08-18	1	2	3	1	2	1
LOPE	Gorilla	9	M	two-choice	1	1	2022-08-18	1	3	2	4	3	4
LOPE	Gorilla	9	M	two-choice	1	1	2022-08-18	1	4	4	2	1	2
LOPE	Gorilla	9	M	two-choice	1	1	2022-08-23	1	5	1	3	2	3
LOPE	Gorilla	9	M	two-choice	1	1	2022-08-23	1	6	2	3	2	1
LOPE	Gorilla	9	M	two-choice	1	1	2022-08-23	1	7	4	1	2	3
LOPE	Gorilla	9	M	two-choice	1	1	2022-08-23	1	8	1	4	3	4
LOPE	Gorilla	9	M	one-choice	2	3	2022-09-06	3	1	1	3	3	1
LOPE	Gorilla	9	M	one-choice	2	3	2022-09-06	3	2	2	3	1	2
LOPE	Gorilla	9	M	one-choice	2	3	2022-09-06	3	3	3	1	4	2
LOPE	Gorilla	9	M	one-choice	2	3	2022-09-06	3	4	4	1	2	3
LOPE	Gorilla	9	M	one-choice	2	3	2022-09-06	3	5	4	2	4	1
LOPE	Gorilla	9	M	two-choice	1	4	2022-08-26	4	7	1	3	1	4
LOPE	Gorilla	9	M	two-choice	1	4	2022-08-26	4	8	2	3	3	4
LOPE	Gorilla	9	M	two-choice	1	3	2022-08-24	3	1	1	3	3	4
LOPE	Gorilla	9	M	one-choice	2	4	2022-09-07	4	1	2	4	3	1
LOPE	Gorilla	9	M	one-choice	2	4	2022-09-07	4	2	3	2	2	1
LOPE	Gorilla	9	M	one-choice	2	4	2022-09-07	4	3	1	4	1	3
LOPE	Gorilla	9	M	one-choice	2	4	2022-09-07	4	4	4	1	2	3
LOPE	Gorilla	9	M	one-choice	2	4	2022-09-07	4	5	4	2	4	2
LOPE	Gorilla	9	M	one-choice	2	4	2022-09-07	4	6	3	1	4	3
LOPE	Gorilla	9	M	one-choice	2	4	2022-09-07	4	7	1	3	3	4
LOPE	Gorilla	9	M	one-choice	2	4	2022-09-07	4	8	2	3	1	3
LOPE	Gorilla	9	M	one-choice	2	2	2022-08-31	2	6	2	4	3	1
LOPE	Gorilla	9	M	two-choice	1	4	2022-08-26	4	6	3	1	1	3
LOPE	Gorilla	9	M	two-choice	1	3	2022-08-24	3	3	3	1	3	1
LOPE	Gorilla	9	M	one-choice	2	2	2022-08-31	2	5	4	2	4	1
LOPE	Gorilla	9	M	one-choice	2	1	2022-08-30	1	5	1	3	3	1
LOPE	Gorilla	9	M	two-choice	1	3	2022-08-24	3	2	2	3	3	2
LOPE	Gorilla	9	M	one-choice	2	1	2022-08-30	1	7	4	1	2	1
LOPE	Gorilla	9	M	two-choice	1	3	2022-08-24	3	4	4	1	1	3
LOPE	Gorilla	9	M	one-choice	2	1	2022-08-30	1	3	2	4	3	1
LOPE	Gorilla	9	M	one-choice	2	1	2022-08-30	1	6	2	3	1	3
LOPE	Gorilla	9	M	one-choice	2	2	2022-08-31	2	7	3	1	4	3
LOPE	Gorilla	9	M	one-choice	2	1	2022-08-30	1	8	1	4	1	2
LOPE	Gorilla	9	M	one-choice	2	1	2022-08-30	1	2	3	1	4	1
LOPE	Gorilla	9	M	one-choice	2	1	2022-08-30	1	4	4	2	4	1
LOPE	Gorilla	9	M	one-choice	2	2	2022-08-31	2	8	3	2	2	4
LOPE	Gorilla	9	M	one-choice	2	1	2022-08-30	1	1	3	2	2	1
OZALA	Gorilla	28	F	two-choice	1	1	2022-08-18	3	1	1	3	3	2
OZALA	Gorilla	28	F	two-choice	1	2	2022-08-23	4	4	4	1	2	3
OZALA	Gorilla	28	F	two-choice	1	2	2022-08-23	4	6	3	1	3	2
OZALA	Gorilla	28	F	two-choice	1	2	2022-08-23	4	7	1	3	4	3
OZALA	Gorilla	28	F	two-choice	1	2	2022-08-23	4	5	4	2	3	4
OZALA	Gorilla	28	F	two-choice	1	1	2022-08-18	3	3	3	1	3	2
OZALA	Gorilla	28	F	two-choice	1	3	2022-08-24	1	7	4	1	4	3
OZALA	Gorilla	28	F	two-choice	1	2	2022-08-23	4	8	2	3	4	3
OZALA	Gorilla	28	F	two-choice	1	1	2022-08-18	3	2	2	3	2	3
OZALA	Gorilla	28	F	two-choice	1	4	2022-08-25	2	2	4	1	3	4
OZALA	Gorilla	28	F	two-choice	1	4	2022-08-25	2	3	2	3	1	2
OZALA	Gorilla	28	F	two-choice	1	3	2022-08-24	1	8	1	4	3	2
OZALA	Gorilla	28	F	two-choice	1	4	2022-08-25	2	1	1	4	2	3
OZALA	Gorilla	28	F	one-choice	2	1	2022-08-26	3	6	1	4	1	3
OZALA	Gorilla	28	F	one-choice	2	1	2022-08-26	3	7	3	2	2	3
OZALA	Gorilla	28	F	two-choice	1	4	2022-08-25	2	4	1	3	2	3
OZALA	Gorilla	28	F	one-choice	2	1	2022-08-26	3	5	4	2	4	2
OZALA	Gorilla	28	F	two-choice	1	3	2022-08-24	1	5	1	3	2	1
OZALA	Gorilla	28	F	two-choice	1	3	2022-08-24	1	6	2	3	3	4
OZALA	Gorilla	28	F	two-choice	1	1	2022-08-18	3	7	3	2	3	4
OZALA	Gorilla	28	F	two-choice	1	1	2022-08-18	3	8	2	4	2	3
OZALA	Gorilla	28	F	two-choice	1	2	2022-08-23	4	1	2	4	3	2
OZALA	Gorilla	28	F	two-choice	1	2	2022-08-23	4	2	3	2	2	3
OZALA	Gorilla	28	F	two-choice	1	2	2022-08-23	4	3	2	4	2	4
OZALA	Gorilla	28	F	one-choice	2	3	2022-08-31	1	1	3	2	2	3
OZALA	Gorilla	28	F	one-choice	2	3	2022-08-31	1	2	3	1	4	3
OZALA	Gorilla	28	F	one-choice	2	3	2022-08-31	1	3	2	4	3	2
OZALA	Gorilla	28	F	one-choice	2	3	2022-08-31	1	4	4	2	4	2
OZALA	Gorilla	28	F	one-choice	2	1	2022-08-26	3	8	2	4	3	2
OZALA	Gorilla	28	F	two-choice	1	1	2022-08-18	3	4	4	1	2	3
OZALA	Gorilla	28	F	two-choice	1	1	2022-08-18	3	5	4	2	3	4
OZALA	Gorilla	28	F	two-choice	1	1	2022-08-18	3	6	1	4	2	3
OZALA	Gorilla	28	F	one-choice	2	4	2022-09-04	2	1	1	4	1	2
OZALA	Gorilla	28	F	one-choice	2	4	2022-09-04	2	2	4	1	2	3
OZALA	Gorilla	28	F	one-choice	2	4	2022-09-04	2	3	2	3	1	3
OZALA	Gorilla	28	F	one-choice	2	4	2022-09-04	2	4	1	3	3	2
OZALA	Gorilla	28	F	one-choice	2	4	2022-09-04	2	5	4	2	4	3
OZALA	Gorilla	28	F	one-choice	2	4	2022-09-04	2	6	2	4	3	4
OZALA	Gorilla	28	F	one-choice	2	4	2022-09-04	2	7	3	1	4	3
OZALA	Gorilla	28	F	one-choice	2	4	2022-09-04	2	8	3	2	2	3
OZALA	Gorilla	28	F	two-choice	1	3	2022-08-24	1	1	3	2	2	3
OZALA	Gorilla	28	F	two-choice	1	3	2022-08-24	1	2	3	1	2	3
OZALA	Gorilla	28	F	two-choice	1	3	2022-08-24	1	3	2	4	3	2
OZALA	Gorilla	28	F	two-choice	1	3	2022-08-24	1	4	4	2	2	3
OZALA	Gorilla	28	F	two-choice	1	4	2022-08-26	2	5	4	2	3	2
OZALA	Gorilla	28	F	two-choice	1	4	2022-08-26	2	6	2	4	2	4
OZALA	Gorilla	28	F	two-choice	1	4	2022-08-26	2	7	3	1	3	2
OZALA	Gorilla	28	F	two-choice	1	4	2022-08-26	2	8	3	2	2	3
OZALA	Gorilla	28	F	one-choice	2	1	2022-08-26	3	1	1	3	3	2
OZALA	Gorilla	28	F	one-choice	2	1	2022-08-26	3	2	2	3	1	2
OZALA	Gorilla	28	F	one-choice	2	1	2022-08-26	3	3	3	1	4	3
OZALA	Gorilla	28	F	one-choice	2	1	2022-08-26	3	4	4	1	2	3
OZALA	Gorilla	28	F	one-choice	2	3	2022-08-31	1	5	1	3	3	2
OZALA	Gorilla	28	F	one-choice	2	3	2022-08-31	1	6	2	3	1	2
OZALA	Gorilla	28	F	one-choice	2	3	2022-08-31	1	7	4	1	2	3
OZALA	Gorilla	28	F	one-choice	2	3	2022-08-31	1	8	1	4	1	3
OZALA	Gorilla	28	F	one-choice	2	2	2022-08-30	4	1	2	4	3	2
OZALA	Gorilla	28	F	one-choice	2	2	2022-08-30	4	2	3	2	2	1
OZALA	Gorilla	28	F	one-choice	2	2	2022-08-30	4	3	1	4	1	3
OZALA	Gorilla	28	F	one-choice	2	2	2022-08-30	4	4	4	1	2	3
OZALA	Gorilla	28	F	one-choice	2	2	2022-08-30	4	5	4	2	4	2
OZALA	Gorilla	28	F	one-choice	2	2	2022-08-30	4	6	3	1	4	2
OZALA	Gorilla	28	F	one-choice	2	2	2022-08-30	4	7	1	3	3	2
OZALA	Gorilla	28	F	one-choice	2	2	2022-08-30	4	8	2	3	1	2
SHUFAI	Gorilla	5	M	one-choice	1	1	2022-08-18	4	2	3	2	2	4
SHUFAI	Gorilla	5	M	one-choice	1	1	2022-08-18	4	1	2	4	3	4
SHUFAI	Gorilla	5	M	one-choice	1	4	2022-08-25	3	3	3	1	4	3
SHUFAI	Gorilla	5	M	one-choice	1	1	2022-08-18	4	3	1	4	1	4
SHUFAI	Gorilla	5	M	one-choice	1	1	2022-08-18	4	4	4	1	2	4
SHUFAI	Gorilla	5	M	one-choice	1	4	2022-08-25	3	6	1	4	1	4
SHUFAI	Gorilla	5	M	one-choice	1	4	2022-08-25	3	7	3	2	2	4
SHUFAI	Gorilla	5	M	one-choice	1	4	2022-08-25	3	4	4	1	2	4
SHUFAI	Gorilla	5	M	one-choice	1	4	2022-08-25	3	5	4	2	4	3
SHUFAI	Gorilla	5	M	two-choice	2	2	2022-08-30	2	6	2	3	4	3
SHUFAI	Gorilla	5	M	two-choice	2	2	2022-08-30	2	7	4	1	3	1
SHUFAI	Gorilla	5	M	one-choice	1	4	2022-08-25	3	8	2	4	3	4
SHUFAI	Gorilla	5	M	two-choice	2	2	2022-08-30	2	5	1	3	3	4
SHUFAI	Gorilla	5	M	one-choice	1	4	2022-08-25	3	1	1	3	3	4
SHUFAI	Gorilla	5	M	one-choice	1	4	2022-08-25	3	2	2	3	1	4
SHUFAI	Gorilla	5	M	two-choice	2	3	2022-08-31	2	4	1	3	4	3
SHUFAI	Gorilla	5	M	two-choice	2	3	2022-08-31	2	5	4	2	3	1
SHUFAI	Gorilla	5	M	two-choice	2	3	2022-08-31	2	6	2	4	4	1
SHUFAI	Gorilla	5	M	two-choice	2	3	2022-08-31	2	7	3	1	4	2
SHUFAI	Gorilla	5	M	two-choice	2	3	2022-08-31	2	8	3	2	1	2
SHUFAI	Gorilla	5	M	one-choice	1	1	2022-08-18	4	5	4	2	4	3
SHUFAI	Gorilla	5	M	one-choice	1	1	2022-08-18	4	6	3	1	4	3
SHUFAI	Gorilla	5	M	one-choice	1	1	2022-08-18	4	7	1	3	3	4
SHUFAI	Gorilla	5	M	one-choice	1	1	2022-08-18	4	8	2	3	1	4
SHUFAI	Gorilla	5	M	two-choice	2	2	2022-08-30	2	8	1	4	4	3
SHUFAI	Gorilla	5	M	two-choice	2	3	2022-08-31	2	1	1	4	4	2
SHUFAI	Gorilla	5	M	two-choice	2	3	2022-08-31	2	2	4	1	4	3
SHUFAI	Gorilla	5	M	two-choice	2	3	2022-08-31	2	3	2	3	4	3
SHUFAI	Gorilla	5	M	one-choice	1	2	2022-08-23	1	5	1	3	3	1
SHUFAI	Gorilla	5	M	one-choice	1	2	2022-08-23	1	6	2	3	1	4
SHUFAI	Gorilla	5	M	one-choice	1	2	2022-08-23	1	7	4	1	2	1
SHUFAI	Gorilla	5	M	one-choice	1	2	2022-08-23	1	8	1	4	1	3
SHUFAI	Gorilla	5	M	one-choice	1	3	2022-08-24	2	1	1	4	1	4
SHUFAI	Gorilla	5	M	one-choice	1	3	2022-08-24	2	2	4	1	2	4
SHUFAI	Gorilla	5	M	one-choice	1	3	2022-08-24	2	3	2	3	1	4
SHUFAI	Gorilla	5	M	one-choice	1	3	2022-08-24	2	4	1	3	3	4
SHUFAI	Gorilla	5	M	one-choice	1	3	2022-08-24	2	5	4	2	4	3
SHUFAI	Gorilla	5	M	one-choice	1	3	2022-08-24	2	6	2	4	3	4
SHUFAI	Gorilla	5	M	one-choice	1	3	2022-08-24	2	7	3	1	4	3
SHUFAI	Gorilla	5	M	one-choice	1	3	2022-08-24	2	8	3	2	2	4
SHUFAI	Gorilla	5	M	two-choice	2	1	2022-08-26	4	5	4	2	3	1
SHUFAI	Gorilla	5	M	two-choice	2	1	2022-08-26	4	6	3	1	4	3
SHUFAI	Gorilla	5	M	two-choice	2	1	2022-08-26	4	7	1	3	4	3
SHUFAI	Gorilla	5	M	two-choice	2	1	2022-08-26	4	8	2	3	4	3
SHUFAI	Gorilla	5	M	two-choice	2	2	2022-08-30	2	1	3	2	2	3
SHUFAI	Gorilla	5	M	two-choice	2	2	2022-08-30	2	2	3	1	4	3
SHUFAI	Gorilla	5	M	two-choice	2	2	2022-08-30	2	3	2	4	4	3
SHUFAI	Gorilla	5	M	two-choice	2	2	2022-08-30	2	4	4	2	3	1
SHUFAI	Gorilla	5	M	two-choice	2	4	2022-09-04	3	1	1	3	4	3
SHUFAI	Gorilla	5	M	two-choice	2	4	2022-09-04	3	2	2	3	4	1
SHUFAI	Gorilla	5	M	two-choice	2	4	2022-09-04	3	3	3	1	1	3
SHUFAI	Gorilla	5	M	two-choice	2	4	2022-09-04	3	4	4	1	4	2
SHUFAI	Gorilla	5	M	two-choice	2	4	2022-09-04	3	5	4	2	1	2
SHUFAI	Gorilla	5	M	two-choice	2	4	2022-09-04	3	6	1	4	3	4
SHUFAI	Gorilla	5	M	two-choice	2	4	2022-09-04	3	7	3	2	1	3
SHUFAI	Gorilla	5	M	two-choice	2	4	2022-09-04	3	8	2	4	1	3
SHUFAI	Gorilla	5	M	one-choice	1	2	2022-08-23	1	1	3	2	2	4
SHUFAI	Gorilla	5	M	one-choice	1	2	2022-08-23	1	2	3	1	4	1
SHUFAI	Gorilla	5	M	one-choice	1	2	2022-08-23	1	3	2	4	3	1
SHUFAI	Gorilla	5	M	two-choice	2	1	2022-08-26	4	1	2	4	4	3
SHUFAI	Gorilla	5	M	two-choice	2	1	2022-08-26	4	2	3	2	4	3
SHUFAI	Gorilla	5	M	two-choice	2	1	2022-08-26	4	3	1	4	4	3
SHUFAI	Gorilla	5	M	one-choice	1	2	2022-08-23	1	4	4	2	4	1
SHUFAI	Gorilla	5	M	two-choice	2	1	2022-08-26	4	4	4	1	4	3
CHEKA	Bonobo	26	F	two-choice	1	1	2022-10-22	2	1	1	4	2	3
CHEKA	Bonobo	26	F	two-choice	1	1	2022-10-22	2	2	4	1	1	2
CHEKA	Bonobo	26	F	two-choice	1	1	2022-10-22	2	3	2	3	2	3
CHEKA	Bonobo	26	F	two-choice	1	1	2022-10-22	2	4	1	3	2	3
CHEKA	Bonobo	26	F	two-choice	1	1	2022-10-22	2	5	4	2	2	3
CHEKA	Bonobo	26	F	two-choice	1	1	2022-10-22	2	6	2	4	3	4
CHEKA	Bonobo	26	F	two-choice	1	1	2022-10-22	2	7	3	1	2	3
CHEKA	Bonobo	26	F	two-choice	1	1	2022-10-22	2	8	4	2	2	3
CHEKA	Bonobo	26	F	two-choice	1	2	2022-10-23	3	1	1	3	1	2
CHEKA	Bonobo	26	F	two-choice	1	2	2022-10-23	3	2	2	3	2	3
CHEKA	Bonobo	26	F	two-choice	1	2	2022-10-23	3	3	3	1	2	3
CHEKA	Bonobo	26	F	two-choice	1	2	2022-10-23	3	4	4	1	3	4
CHEKA	Bonobo	26	F	two-choice	1	2	2022-10-23	3	5	3	2	4	3
CHEKA	Bonobo	26	F	two-choice	1	2	2022-10-24	3	6	1	4	2	3
CHEKA	Bonobo	26	F	two-choice	1	2	2022-10-24	3	7	3	2	2	1
CHEKA	Bonobo	26	F	two-choice	1	2	2022-10-27	3	8	2	4	2	1
CHEKA	Bonobo	26	F	two-choice	1	3	2022-10-27	4	1	2	4	2	3
CHEKA	Bonobo	26	F	two-choice	1	3	2022-10-27	4	2	3	2	2	3
CHEKA	Bonobo	26	F	two-choice	1	3	2022-10-27	4	3	1	4	2	1
CHEKA	Bonobo	26	F	two-choice	1	3	2022-10-27	4	4	4	1	1	2
CHEKA	Bonobo	26	F	two-choice	1	3	2022-10-27	4	5	4	2	3	2
CHEKA	Bonobo	26	F	two-choice	1	3	2022-10-27	4	6	3	1	2	1
CHEKA	Bonobo	26	F	two-choice	1	3	2022-10-27	4	7	1	3	2	1
CHEKA	Bonobo	26	F	two-choice	1	3	2022-10-27	4	8	2	3	2	3
CHEKA	Bonobo	26	F	two-choice	1	4	2022-10-30	1	1	3	2	2	1
CHEKA	Bonobo	26	F	two-choice	1	4	2022-10-30	1	2	3	1	2	3
CHEKA	Bonobo	26	F	two-choice	1	4	2022-10-30	1	3	2	4	3	2
CHEKA	Bonobo	26	F	two-choice	1	4	2022-10-30	1	4	4	2	3	2
CHEKA	Bonobo	26	F	two-choice	1	4	2022-10-30	1	5	1	3	3	4
CHEKA	Bonobo	26	F	two-choice	1	4	2022-10-30	1	6	2	3	3	4
CHEKA	Bonobo	26	F	two-choice	1	4	2022-10-30	1	7	4	1	2	3
CHEKA	Bonobo	26	F	two-choice	1	4	2022-10-30	1	8	1	4	3	2
NDEKO	Bonobo	7	M	two-choice	1	2	2022-10-27	4	7	1	3	3	4
NDEKO	Bonobo	7	M	two-choice	1	2	2022-10-27	4	8	3	2	2	3
NDEKO	Bonobo	7	M	two-choice	1	3	2022-10-27	2	2	4	1	1	2
NDEKO	Bonobo	7	M	two-choice	1	3	2022-10-27	2	3	2	3	3	2
NDEKO	Bonobo	7	M	two-choice	1	3	2022-10-27	2	4	2	4	2	3
NDEKO	Bonobo	7	M	two-choice	1	3	2022-10-27	2	1	1	4	2	1
NDEKO	Bonobo	7	M	two-choice	1	3	2022-11-02	1	6	2	3	1	2
NDEKO	Bonobo	7	M	two-choice	1	3	2022-11-02	1	7	4	1	1	2
NDEKO	Bonobo	7	M	two-choice	1	3	2022-11-02	1	8	1	4	3	4
NDEKO	Bonobo	7	M	two-choice	1	3	2022-11-02	1	5	1	3	1	2
NDEKO	Bonobo	7	M	two-choice	1	2	2022-10-27	4	5	4	2	1	2
NDEKO	Bonobo	7	M	two-choice	1	2	2022-10-27	4	6	3	1	2	3
NDEKO	Bonobo	7	M	two-choice	1	1	2022-10-22	3	1	1	3	3	2
NDEKO	Bonobo	7	M	two-choice	1	1	2022-10-22	3	2	2	3	3	2
NDEKO	Bonobo	7	M	two-choice	1	1	2022-10-22	3	3	3	1	2	3
NDEKO	Bonobo	7	M	two-choice	1	1	2022-10-22	3	4	4	1	2	3
NDEKO	Bonobo	7	M	two-choice	1	1	2022-10-22	3	5	4	2	2	1
NDEKO	Bonobo	7	M	two-choice	1	1	2022-10-22	3	6	1	4	3	2
NDEKO	Bonobo	7	M	two-choice	1	1	2022-10-24	3	7	3	2	2	3
NDEKO	Bonobo	7	M	two-choice	1	1	2022-10-24	3	8	2	4	1	2
NDEKO	Bonobo	7	M	two-choice	1	2	2022-10-24	4	1	2	4	1	2
NDEKO	Bonobo	7	M	two-choice	1	2	2022-10-27	4	2	3	2	1	2
NDEKO	Bonobo	7	M	two-choice	1	2	2022-10-27	4	3	1	4	1	2
NDEKO	Bonobo	7	M	two-choice	1	2	2022-10-27	4	4	4	1	1	3
NDEKO	Bonobo	7	M	two-choice	1	4	2022-11-02	2	1	1	4	3	4
NDEKO	Bonobo	7	M	two-choice	1	4	2022-11-02	2	2	4	1	1	2
NDEKO	Bonobo	7	M	two-choice	1	4	2022-11-02	2	3	2	3	4	3
NDEKO	Bonobo	7	M	two-choice	1	4	2022-11-02	2	4	1	3	3	4
NDEKO	Bonobo	7	M	two-choice	1	4	2022-11-02	2	5	4	2	1	2
NDEKO	Bonobo	7	M	two-choice	1	4	2022-11-02	2	6	2	4	4	3
NDEKO	Bonobo	7	M	two-choice	1	4	2022-11-02	2	7	3	1	3	2
NDEKO	Bonobo	7	M	two-choice	1	4	2022-11-02	2	8	3	2	1	2
FLYN	Chimpanzee	36	M	two-choice	1	3	2022-10-25	2	1	1	4	2	3
FLYN	Chimpanzee	36	M	two-choice	1	3	2022-10-25	2	2	4	1	3	2
FLYN	Chimpanzee	36	M	two-choice	1	3	2022-10-25	2	3	2	3	3	4
FLYN	Chimpanzee	36	M	two-choice	1	3	2022-10-25	2	4	1	3	3	2
FLYN	Chimpanzee	36	M	two-choice	1	3	2022-10-25	2	5	4	2	3	2
FLYN	Chimpanzee	36	M	two-choice	1	3	2022-10-25	2	6	2	4	3	2
FLYN	Chimpanzee	36	M	two-choice	1	3	2022-10-25	2	7	3	1	3	2
FLYN	Chimpanzee	36	M	two-choice	1	3	2022-10-25	2	8	3	2	2	3
FLYN	Chimpanzee	36	M	two-choice	1	4	2022-10-28	3	1	1	3	3	2
FLYN	Chimpanzee	36	M	two-choice	1	4	2022-10-28	3	2	2	3	3	2
FLYN	Chimpanzee	36	M	two-choice	1	4	2022-10-28	3	3	3	1	3	2
FLYN	Chimpanzee	36	M	two-choice	1	4	2022-10-28	3	4	4	1	3	2
FLYN	Chimpanzee	36	M	two-choice	1	4	2022-10-28	3	5	4	2	3	2
FLYN	Chimpanzee	36	M	two-choice	1	4	2022-10-28	3	6	1	4	3	4
FLYN	Chimpanzee	36	M	two-choice	1	4	2022-10-28	3	7	3	2	2	3
FLYN	Chimpanzee	36	M	two-choice	1	4	2022-10-28	3	8	2	4	2	1
FLYN	Chimpanzee	35	M	two-choice	1	1	2022-10-22	4	6	3	1	2	3
FLYN	Chimpanzee	35	M	two-choice	1	1	2022-10-22	4	7	1	3	3	2
FLYN	Chimpanzee	35	M	two-choice	1	1	2022-10-22	4	8	2	3	3	2
FLYN	Chimpanzee	35	M	two-choice	1	2	2022-10-23	1	1	3	2	4	2
FLYN	Chimpanzee	35	M	two-choice	1	2	2022-10-23	1	2	3	1	2	4
FLYN	Chimpanzee	35	M	two-choice	1	2	2022-10-23	1	3	2	4	4	2
FLYN	Chimpanzee	35	M	two-choice	1	2	2022-10-23	1	4	4	2	3	2
FLYN	Chimpanzee	35	M	two-choice	1	2	2022-10-23	1	5	1	3	2	1
FLYN	Chimpanzee	35	M	two-choice	1	1	2022-10-22	4	1	2	4	3	2
FLYN	Chimpanzee	35	M	two-choice	1	1	2022-10-22	4	2	3	2	2	1
FLYN	Chimpanzee	35	M	two-choice	1	1	2022-10-22	4	3	1	4	4	2
FLYN	Chimpanzee	35	M	two-choice	1	1	2022-10-22	4	4	4	1	3	2
FLYN	Chimpanzee	35	M	two-choice	1	1	2022-10-22	4	5	4	2	2	1
FLYN	Chimpanzee	35	M	two-choice	1	2	2022-10-23	1	6	2	3	2	3
FLYN	Chimpanzee	35	M	two-choice	1	2	2022-10-23	1	7	4	1	2	1
FLYN	Chimpanzee	35	M	two-choice	1	2	2022-10-23	1	8	1	4	2	3
HOLLY	Chimpanzee	39	F	two-choice	2	2	2022-10-26	4	5	4	2	2	1
HOLLY	Chimpanzee	39	F	two-choice	2	2	2022-10-26	4	2	3	2	3	2
HOLLY	Chimpanzee	39	F	two-choice	2	2	2022-10-26	4	3	1	4	3	2
HOLLY	Chimpanzee	39	F	two-choice	2	2	2022-10-26	4	4	4	1	2	1
HOLLY	Chimpanzee	39	F	two-choice	2	3	2022-10-28	1	1	3	1	2	3
HOLLY	Chimpanzee	39	F	two-choice	2	2	2022-10-26	4	6	3	1	2	3
HOLLY	Chimpanzee	39	F	two-choice	2	2	2022-10-26	4	7	1	3	2	1
HOLLY	Chimpanzee	39	F	two-choice	2	2	2022-10-26	4	8	2	3	3	2
HOLLY	Chimpanzee	39	F	two-choice	2	1	2022-10-25	3	1	1	3	2	3
HOLLY	Chimpanzee	39	F	two-choice	2	1	2022-10-25	3	2	2	3	3	2
HOLLY	Chimpanzee	39	F	two-choice	2	1	2022-10-25	3	3	3	1	2	1
HOLLY	Chimpanzee	39	F	two-choice	2	1	2022-10-25	3	4	4	1	2	3
HOLLY	Chimpanzee	39	F	two-choice	2	1	2022-10-25	3	5	4	2	2	1
HOLLY	Chimpanzee	39	F	two-choice	2	1	2022-10-25	3	6	1	4	2	3
HOLLY	Chimpanzee	39	F	two-choice	2	1	2022-10-25	3	7	3	2	2	3
HOLLY	Chimpanzee	39	F	two-choice	2	1	2022-10-25	3	8	2	4	2	1
HOLLY	Chimpanzee	39	F	two-choice	2	2	2022-10-26	4	1	2	4	2	1
HOLLY	Chimpanzee	39	F	two-choice	2	3	2022-10-28	1	2	3	2	2	3
HOLLY	Chimpanzee	39	F	two-choice	2	3	2022-10-28	1	3	2	4	3	2
HOLLY	Chimpanzee	39	F	two-choice	2	3	2022-10-28	1	4	4	2	3	2
HOLLY	Chimpanzee	39	F	two-choice	2	3	2022-10-28	1	5	1	3	3	2
HOLLY	Chimpanzee	39	F	two-choice	2	3	2022-10-28	1	6	2	3	3	2
HOLLY	Chimpanzee	39	F	two-choice	2	3	2022-10-28	1	7	3	1	2	3
HOLLY	Chimpanzee	39	F	two-choice	2	3	2022-10-28	1	8	1	4	2	3
HOLLY	Chimpanzee	39	F	two-choice	2	4	2022-10-29	2	1	1	4	3	2
HOLLY	Chimpanzee	39	F	two-choice	2	4	2022-10-29	2	2	4	1	1	2
HOLLY	Chimpanzee	39	F	two-choice	2	4	2022-10-29	2	3	2	3	3	2
HOLLY	Chimpanzee	39	F	two-choice	2	4	2022-10-29	2	4	1	3	2	1
HOLLY	Chimpanzee	39	F	two-choice	2	4	2022-10-29	2	5	4	2	2	1
HOLLY	Chimpanzee	39	F	two-choice	2	4	2022-10-29	2	6	2	4	2	3
HOLLY	Chimpanzee	39	F	two-choice	2	4	2022-10-29	2	7	3	1	2	1
HOLLY	Chimpanzee	39	F	two-choice	2	4	2022-10-29	2	8	3	2	2	3
KIBALI	Chimpanzee	18	M	two-choice	1	4	2022-10-23	1	4	4	2	3	2
KIBALI	Chimpanzee	18	M	two-choice	1	4	2022-10-23	1	5	1	3	3	2
KIBALI	Chimpanzee	18	M	two-choice	1	4	2022-10-23	1	6	2	3	3	2
KIBALI	Chimpanzee	18	M	two-choice	1	4	2022-10-23	1	7	4	1	3	2
KIBALI	Chimpanzee	18	M	two-choice	1	4	2022-10-23	1	8	1	4	3	2
KIBALI	Chimpanzee	18	M	two-choice	1	3	2022-10-23	4	8	2	3	2	3
KIBALI	Chimpanzee	18	M	two-choice	1	4	2022-10-23	1	1	3	2	3	4
KIBALI	Chimpanzee	18	M	two-choice	1	4	2022-10-23	1	2	3	1	3	2
KIBALI	Chimpanzee	18	M	two-choice	1	4	2022-10-23	1	3	2	4	3	2
KIBALI	Chimpanzee	18	M	two-choice	1	1	2022-10-20	2	1	1	4	3	4
KIBALI	Chimpanzee	18	M	two-choice	1	1	2022-10-20	2	2	4	1	3	4
KIBALI	Chimpanzee	18	M	two-choice	1	1	2022-10-20	2	3	2	3	3	2
KIBALI	Chimpanzee	18	M	two-choice	1	1	2022-10-20	2	4	1	3	3	1
KIBALI	Chimpanzee	18	M	two-choice	1	1	2022-10-20	2	5	4	2	3	4
KIBALI	Chimpanzee	18	M	two-choice	1	1	2022-10-20	2	6	2	4	3	4
KIBALI	Chimpanzee	18	M	two-choice	1	1	2022-10-20	2	7	3	1	2	3
KIBALI	Chimpanzee	18	M	two-choice	1	1	2022-10-20	2	8	3	2	3	2
KIBALI	Chimpanzee	18	M	two-choice	1	2	2022-10-21	3	1	1	3	3	4
KIBALI	Chimpanzee	18	M	two-choice	1	2	2022-10-21	3	2	2	3	3	4
KIBALI	Chimpanzee	18	M	two-choice	1	2	2022-10-21	3	3	3	1	2	3
KIBALI	Chimpanzee	18	M	two-choice	1	2	2022-10-21	3	4	4	1	2	3
KIBALI	Chimpanzee	18	M	two-choice	1	2	2022-10-21	3	5	4	2	3	2
KIBALI	Chimpanzee	18	M	two-choice	1	2	2022-10-21	3	6	1	4	2	3
KIBALI	Chimpanzee	18	M	two-choice	1	2	2022-10-21	3	7	3	2	2	3
KIBALI	Chimpanzee	18	M	two-choice	1	2	2022-10-21	3	8	2	4	4	3
KIBALI	Chimpanzee	18	M	two-choice	1	3	2022-10-22	4	1	2	4	3	4
KIBALI	Chimpanzee	18	M	two-choice	1	3	2022-10-22	4	2	3	2	2	3
KIBALI	Chimpanzee	18	M	two-choice	1	3	2022-10-22	4	3	1	4	3	2
KIBALI	Chimpanzee	18	M	two-choice	1	3	2022-10-22	4	4	4	1	2	3
KIBALI	Chimpanzee	18	M	two-choice	1	3	2022-10-22	4	5	4	2	2	3
KIBALI	Chimpanzee	18	M	two-choice	1	3	2022-10-23	4	6	3	1	2	1
KIBALI	Chimpanzee	18	M	two-choice	1	3	2022-10-23	4	7	1	3	3	2
LIKEMBA	Bonobo	13	F	two-choice	2	1	2022-11-03	1	1	3	2	4	3
LIKEMBA	Bonobo	13	F	two-choice	2	1	2022-11-03	1	2	2	4	4	3
LIKEMBA	Bonobo	13	F	two-choice	2	1	2022-11-03	1	3	4	2	4	2
LIKEMBA	Bonobo	13	F	two-choice	2	1	2022-11-03	1	4	3	1	3	2
LIKEMBA	Bonobo	13	F	two-choice	2	1	2022-11-03	1	5	1	3	3	4
LIKEMBA	Bonobo	13	F	two-choice	2	1	2022-11-03	1	6	2	3	4	3
LIKEMBA	Bonobo	13	F	two-choice	2	1	2022-11-03	1	7	4	1	2	4
LIKEMBA	Bonobo	13	F	two-choice	2	1	2022-11-03	1	8	1	4	4	2
LIKEMBA	Bonobo	13	F	two-choice	2	2	2022-11-04	2	1	1	4	4	3
LIKEMBA	Bonobo	13	F	two-choice	2	2	2022-11-04	2	2	4	1	2	1
LIKEMBA	Bonobo	13	F	two-choice	2	2	2022-11-04	2	3	2	3	4	3
LIKEMBA	Bonobo	13	F	two-choice	2	2	2022-11-04	2	4	1	3	4	3
LIKEMBA	Bonobo	13	F	two-choice	2	2	2022-11-04	2	5	4	2	2	3
LIKEMBA	Bonobo	13	F	two-choice	2	2	2022-11-05	2	6	2	4	4	3
LIKEMBA	Bonobo	13	F	two-choice	2	2	2022-11-05	2	7	3	1	1	2
LIKEMBA	Bonobo	13	F	two-choice	2	2	2022-11-05	2	8	3	2	3	2
LIKEMBA	Bonobo	13	F	two-choice	2	3	2022-11-08	3	1	1	3	1	3
LIKEMBA	Bonobo	13	F	two-choice	2	3	2022-11-08	3	2	2	3	4	3
LIKEMBA	Bonobo	13	F	two-choice	2	3	2022-11-08	3	5	4	2	3	4
LIKEMBA	Bonobo	13	F	two-choice	2	3	2022-11-08	3	6	1	4	3	4
LIKEMBA	Bonobo	13	F	two-choice	2	3	2022-11-08	3	7	3	2	3	2
LIKEMBA	Bonobo	13	F	two-choice	2	3	2022-11-08	3	8	2	4	3	4
LIKEMBA	Bonobo	13	F	two-choice	2	4	2022-11-10	4	1	2	4	3	4
LIKEMBA	Bonobo	13	F	two-choice	2	4	2022-11-10	4	2	3	2	2	1
LIKEMBA	Bonobo	13	F	two-choice	2	4	2022-11-10	4	3	1	4	3	4
LIKEMBA	Bonobo	13	F	two-choice	2	4	2022-11-10	4	4	4	1	2	1
LIKEMBA	Bonobo	13	F	two-choice	2	4	2022-11-11	4	5	4	2	3	4
LIKEMBA	Bonobo	13	F	two-choice	2	4	2022-11-11	4	6	3	1	2	3
LIKEMBA	Bonobo	13	F	two-choice	2	4	2022-11-11	4	7	1	3	3	2
LIKEMBA	Bonobo	13	F	two-choice	2	3	2022-11-08	3	3	3	1	3	4
LIKEMBA	Bonobo	13	F	two-choice	2	3	2022-11-08	3	4	4	1	3	4
LIKEMBA	Bonobo	13	F	two-choice	2	4	2022-11-12	4	8	2	3	3	2
LOLA	Bonobo	3	F	two-choice	2	2	2022-11-04	4	4	4	1	2	3
LOLA	Bonobo	3	F	two-choice	2	2	2022-11-04	4	5	4	2	3	4
LOLA	Bonobo	3	F	two-choice	2	2	2022-11-04	4	6	3	1	3	2
LOLA	Bonobo	3	F	two-choice	2	2	2022-11-04	4	8	2	3	4	3
LOLA	Bonobo	3	F	two-choice	2	3	2022-11-05	1	1	3	2	4	3
LOLA	Bonobo	3	F	two-choice	2	3	2022-11-05	1	2	3	1	4	3
LOLA	Bonobo	3	F	two-choice	2	2	2022-11-04	4	7	1	3	4	3
LOLA	Bonobo	3	F	two-choice	2	3	2022-11-05	1	4	4	2	3	4
LOLA	Bonobo	3	F	two-choice	2	3	2022-11-05	1	5	1	3	3	4
LOLA	Bonobo	3	F	two-choice	2	3	2022-11-05	1	6	2	3	3	2
LOLA	Bonobo	3	F	two-choice	2	3	2022-11-05	1	3	2	4	3	4
LOLA	Bonobo	3	F	two-choice	2	3	2022-11-05	1	8	1	4	3	2
LOLA	Bonobo	3	F	two-choice	2	4	2022-11-09	2	1	1	4	4	2
LOLA	Bonobo	3	F	two-choice	2	4	2022-11-09	2	2	4	1	4	3
LOLA	Bonobo	3	F	two-choice	2	4	2022-11-09	2	3	2	3	4	3
LOLA	Bonobo	3	F	two-choice	2	4	2022-11-09	2	4	1	3	3	2
LOLA	Bonobo	3	F	two-choice	2	4	2022-11-09	2	5	4	2	3	4
LOLA	Bonobo	3	F	two-choice	2	4	2022-11-09	2	6	4	2	4	3
LOLA	Bonobo	3	F	two-choice	2	4	2022-11-09	2	7	3	1	4	3
LOLA	Bonobo	3	F	two-choice	2	4	2022-11-10	2	8	3	2	4	2
LOLA	Bonobo	3	F	two-choice	2	3	2022-11-05	1	7	4	1	3	4
LOLA	Bonobo	3	F	two-choice	2	1	2022-11-03	3	5	4	2	4	3
LOLA	Bonobo	3	F	two-choice	2	1	2022-11-03	3	6	1	4	4	2
LOLA	Bonobo	3	F	two-choice	2	1	2022-11-03	3	7	3	2	4	3
LOLA	Bonobo	3	F	two-choice	2	1	2022-11-03	3	1	1	3	2	3
LOLA	Bonobo	3	F	two-choice	2	1	2022-11-03	3	2	2	3	3	2
LOLA	Bonobo	3	F	two-choice	2	1	2022-11-03	3	3	3	1	3	2
LOLA	Bonobo	3	F	two-choice	2	1	2022-11-03	3	4	4	1	3	4
LOLA	Bonobo	3	F	two-choice	2	2	2022-11-04	4	1	2	4	4	3
LOLA	Bonobo	3	F	two-choice	2	2	2022-11-04	4	2	3	2	4	3
LOLA	Bonobo	3	F	two-choice	2	2	2022-11-04	4	3	1	4	3	4
LOLA	Bonobo	3	F	two-choice	2	1	2022-11-03	3	8	2	4	4	2
LOPORI	Bonobo	10	F	two-choice	1	1	2022-10-25	4	1	4	2	2	1
LOPORI	Bonobo	10	F	two-choice	1	1	2022-10-25	4	2	3	2	2	3
LOPORI	Bonobo	10	F	two-choice	1	1	2022-10-25	4	3	1	4	3	2
LOPORI	Bonobo	10	F	two-choice	1	3	2022-10-27	2	5	4	2	4	3
LOPORI	Bonobo	10	F	two-choice	1	3	2022-10-27	2	6	2	3	2	3
LOPORI	Bonobo	10	F	two-choice	1	3	2022-10-27	2	7	3	1	2	3
LOPORI	Bonobo	10	F	two-choice	1	3	2022-10-27	2	8	3	2	4	1
LOPORI	Bonobo	10	F	two-choice	1	4	2022-10-30	3	1	1	3	2	3
LOPORI	Bonobo	10	F	two-choice	1	4	2022-10-30	3	2	2	3	4	3
LOPORI	Bonobo	10	F	two-choice	1	4	2022-10-30	3	3	3	1	3	2
LOPORI	Bonobo	10	F	two-choice	1	4	2022-10-30	3	4	1	4	4	3
LOPORI	Bonobo	10	F	two-choice	1	4	2022-10-30	3	5	4	2	3	2
LOPORI	Bonobo	10	F	two-choice	1	4	2022-10-30	3	6	1	4	3	2
LOPORI	Bonobo	10	F	two-choice	1	4	2022-10-30	3	7	3	2	2	3
LOPORI	Bonobo	10	F	two-choice	1	4	2022-10-30	3	8	2	4	2	3
LOPORI	Bonobo	10	F	two-choice	1	1	2022-10-25	4	4	4	2	2	3
LOPORI	Bonobo	10	F	two-choice	1	1	2022-10-25	4	5	4	1	2	3
LOPORI	Bonobo	10	F	two-choice	1	1	2022-10-25	4	6	3	1	3	4
LOPORI	Bonobo	10	F	two-choice	1	1	2022-10-25	4	7	1	3	3	4
LOPORI	Bonobo	10	F	two-choice	1	1	2022-10-26	4	8	2	3	3	4
LOPORI	Bonobo	10	F	two-choice	1	2	2022-10-26	1	1	3	2	2	4
LOPORI	Bonobo	10	F	two-choice	1	2	2022-10-26	1	2	3	1	2	1
LOPORI	Bonobo	10	F	two-choice	1	2	2022-10-26	1	3	2	4	4	1
LOPORI	Bonobo	10	F	two-choice	1	2	2022-10-26	1	4	4	2	2	4
LOPORI	Bonobo	10	F	two-choice	1	2	2022-10-26	1	5	1	3	3	2
LOPORI	Bonobo	10	F	two-choice	1	2	2022-10-26	1	6	2	3	4	3
LOPORI	Bonobo	10	F	two-choice	1	2	2022-10-26	1	7	4	1	2	3
LOPORI	Bonobo	10	F	two-choice	1	2	2022-10-26	1	8	1	4	3	4
LOPORI	Bonobo	10	F	two-choice	1	3	2022-10-27	2	1	1	4	3	4
LOPORI	Bonobo	10	F	two-choice	1	3	2022-10-27	2	2	4	1	2	3
LOPORI	Bonobo	10	F	two-choice	1	3	2022-10-27	2	3	2	4	3	4
LOPORI	Bonobo	10	F	two-choice	1	3	2022-10-27	2	4	3	1	3	4
LUCUMA	Bonobo	20	M	two-choice	2	2	2022-11-01	1	3	2	4	2	1
LUCUMA	Bonobo	20	M	two-choice	2	2	2022-11-01	1	2	3	1	1	2
LUCUMA	Bonobo	20	M	two-choice	2	2	2022-11-01	1	7	4	1	1	2
LUCUMA	Bonobo	20	M	two-choice	2	2	2022-11-01	1	4	3	2	2	3
LUCUMA	Bonobo	20	M	two-choice	2	2	2022-11-01	1	5	1	3	3	2
LUCUMA	Bonobo	20	M	two-choice	2	2	2022-11-01	1	6	2	4	2	3
LUCUMA	Bonobo	20	M	two-choice	2	3	2022-11-02	2	3	2	3	1	2
LUCUMA	Bonobo	20	M	two-choice	2	3	2022-11-02	2	4	1	3	2	1
LUCUMA	Bonobo	20	M	two-choice	2	3	2022-11-02	2	5	4	2	2	1
LUCUMA	Bonobo	20	M	two-choice	2	3	2022-11-02	2	6	2	4	2	1
LUCUMA	Bonobo	20	M	two-choice	2	3	2022-11-02	2	7	3	1	3	1
LUCUMA	Bonobo	20	M	two-choice	2	3	2022-11-02	2	8	3	2	2	1
LUCUMA	Bonobo	20	M	two-choice	2	4	2022-11-09	3	1	1	3	3	2
LUCUMA	Bonobo	20	M	two-choice	2	4	2022-11-09	3	2	2	3	2	1
LUCUMA	Bonobo	20	M	two-choice	2	4	2022-11-09	3	3	3	1	2	3
LUCUMA	Bonobo	20	M	two-choice	2	4	2022-11-09	3	4	4	1	2	3
LUCUMA	Bonobo	20	M	two-choice	2	2	2022-11-01	1	8	1	4	2	3
LUCUMA	Bonobo	20	M	two-choice	2	3	2022-11-02	2	1	1	4	2	3
LUCUMA	Bonobo	20	M	two-choice	2	3	2022-11-02	2	2	4	1	2	3
LUCUMA	Bonobo	20	M	two-choice	2	1	2022-10-30	4	5	4	2	2	3
LUCUMA	Bonobo	20	M	two-choice	2	1	2022-10-30	4	6	3	1	2	1
LUCUMA	Bonobo	20	M	two-choice	2	1	2022-10-30	4	7	1	3	3	2
LUCUMA	Bonobo	20	M	two-choice	2	1	2022-10-30	4	8	2	3	3	2
LUCUMA	Bonobo	20	M	two-choice	2	2	2022-11-01	1	1	3	2	1	2
LUCUMA	Bonobo	20	M	two-choice	2	4	2022-11-09	3	5	4	2	3	4
LUCUMA	Bonobo	20	M	two-choice	2	4	2022-11-09	3	6	1	4	3	4
LUCUMA	Bonobo	20	M	two-choice	2	4	2022-11-09	3	7	3	2	4	3
LUCUMA	Bonobo	20	M	two-choice	2	4	2022-11-09	3	8	2	4	3	4
LUCUMA	Bonobo	20	M	two-choice	2	1	2022-10-30	4	1	2	4	2	1
LUCUMA	Bonobo	20	M	two-choice	2	1	2022-10-30	4	2	3	2	2	3
LUCUMA	Bonobo	20	M	two-choice	2	1	2022-10-30	4	3	1	4	3	2
LUCUMA	Bonobo	20	M	two-choice	2	1	2022-10-30	4	4	4	1	2	1
MALAIKA	Bonobo	12	F	two-choice	1	2	2022-10-26	2	7	3	1	2	1
MALAIKA	Bonobo	12	F	two-choice	1	3	2022-11-01	3	3	3	1	2	1
MALAIKA	Bonobo	12	F	two-choice	1	2	2022-10-26	2	8	3	2	2	1
MALAIKA	Bonobo	12	F	two-choice	1	3	2022-10-31	3	1	1	3	3	2
MALAIKA	Bonobo	12	F	two-choice	1	3	2022-10-31	3	2	2	3	2	1
MALAIKA	Bonobo	12	F	two-choice	1	3	2022-11-01	3	7	3	2	3	2
MALAIKA	Bonobo	12	F	two-choice	1	3	2022-11-01	3	4	4	1	1	2
MALAIKA	Bonobo	12	F	two-choice	1	3	2022-11-01	3	5	4	2	4	1
MALAIKA	Bonobo	12	F	two-choice	1	3	2022-11-01	3	6	1	4	1	2
MALAIKA	Bonobo	12	F	two-choice	1	2	2022-10-26	2	6	2	4	2	1
MALAIKA	Bonobo	12	F	two-choice	1	4	2022-11-01	4	4	4	1	2	3
MALAIKA	Bonobo	12	F	two-choice	1	4	2022-11-01	4	5	4	2	1	2
MALAIKA	Bonobo	12	F	two-choice	1	4	2022-11-01	4	6	3	1	2	3
MALAIKA	Bonobo	12	F	two-choice	1	4	2022-11-01	4	7	1	3	1	2
MALAIKA	Bonobo	12	F	two-choice	1	4	2022-11-01	4	8	2	3	2	4
MALAIKA	Bonobo	12	F	two-choice	1	3	2022-11-01	3	8	2	4	1	2
MALAIKA	Bonobo	12	F	two-choice	1	4	2022-11-01	4	1	2	4	1	2
MALAIKA	Bonobo	12	F	two-choice	1	4	2022-11-01	4	2	3	2	2	1
MALAIKA	Bonobo	12	F	two-choice	1	4	2022-11-01	4	3	1	4	3	4
MALAIKA	Bonobo	12	F	two-choice	1	1	2022-10-25	1	1	3	2	3	4
MALAIKA	Bonobo	12	F	two-choice	1	1	2022-10-25	1	2	3	1	3	4
MALAIKA	Bonobo	12	F	two-choice	1	1	2022-10-25	1	3	2	4	3	4
MALAIKA	Bonobo	12	F	two-choice	1	1	2022-10-25	1	4	4	2	2	1
MALAIKA	Bonobo	12	F	two-choice	1	1	2022-10-26	1	5	1	3	4	3
MALAIKA	Bonobo	12	F	two-choice	1	1	2022-10-26	1	6	2	3	3	4
MALAIKA	Bonobo	12	F	two-choice	1	1	2022-10-26	1	7	4	1	2	1
MALAIKA	Bonobo	12	F	two-choice	1	1	2022-10-26	1	8	1	4	4	3
MALAIKA	Bonobo	12	F	two-choice	1	2	2022-10-26	2	1	1	4	3	2
MALAIKA	Bonobo	12	F	two-choice	1	2	2022-10-26	2	2	4	1	2	1
MALAIKA	Bonobo	12	F	two-choice	1	2	2022-10-26	2	3	2	3	3	4
MALAIKA	Bonobo	12	F	two-choice	1	2	2022-10-26	2	4	1	3	4	3
MALAIKA	Bonobo	12	F	two-choice	1	2	2022-10-26	2	5	4	2	3	2
RUBANI	Bonobo	6	M	two-choice	2	1	2022-10-30	2	1	1	4	4	3
RUBANI	Bonobo	6	M	two-choice	2	1	2022-10-30	2	2	4	1	4	3
RUBANI	Bonobo	6	M	two-choice	2	1	2022-10-30	2	3	2	3	4	3
RUBANI	Bonobo	6	M	two-choice	2	1	2022-10-30	2	4	3	1	3	4
RUBANI	Bonobo	6	M	two-choice	2	1	2022-10-30	2	5	4	2	3	2
RUBANI	Bonobo	6	M	two-choice	2	1	2022-10-30	2	6	2	4	4	3
RUBANI	Bonobo	6	M	two-choice	2	1	2022-11-01	2	7	3	1	3	4
RUBANI	Bonobo	6	M	two-choice	2	1	2022-11-01	2	8	3	2	3	4
RUBANI	Bonobo	6	M	two-choice	2	2	2022-11-01	3	1	1	3	3	2
RUBANI	Bonobo	6	M	two-choice	2	2	2022-11-02	3	2	2	3	3	2
RUBANI	Bonobo	6	M	two-choice	2	2	2022-11-02	3	3	3	1	2	3
RUBANI	Bonobo	6	M	two-choice	2	2	2022-11-02	3	4	4	1	2	3
RUBANI	Bonobo	6	M	two-choice	2	2	2022-11-02	3	5	4	2	2	3
RUBANI	Bonobo	6	M	two-choice	2	2	2022-11-02	3	6	1	4	3	2
RUBANI	Bonobo	6	M	two-choice	2	2	2022-11-02	3	7	3	2	2	3
RUBANI	Bonobo	6	M	two-choice	2	2	2022-11-02	3	8	2	4	3	2
RUBANI	Bonobo	6	M	two-choice	2	3	2022-11-02	4	1	2	4	3	2
RUBANI	Bonobo	6	M	two-choice	2	3	2022-11-02	4	2	3	2	2	1
RUBANI	Bonobo	6	M	two-choice	2	3	2022-11-02	4	3	1	4	2	3
RUBANI	Bonobo	6	M	two-choice	2	3	2022-11-09	4	4	4	1	2	3
RUBANI	Bonobo	6	M	two-choice	2	3	2022-11-09	4	5	4	2	2	3
RUBANI	Bonobo	6	M	two-choice	2	3	2022-11-09	4	6	3	1	3	2
RUBANI	Bonobo	6	M	two-choice	2	3	2022-11-09	4	7	3	1	2	3
RUBANI	Bonobo	6	M	two-choice	2	3	2022-11-09	4	8	2	3	3	2
RUBANI	Bonobo	6	M	two-choice	2	4	2022-11-10	1	1	3	2	1	2
RUBANI	Bonobo	6	M	two-choice	2	4	2022-11-10	1	2	3	1	2	3
RUBANI	Bonobo	6	M	two-choice	2	4	2022-11-10	1	3	2	4	2	3
RUBANI	Bonobo	6	M	two-choice	2	4	2022-11-10	1	4	4	2	2	3
RUBANI	Bonobo	6	M	two-choice	2	4	2022-11-10	1	5	1	3	3	2
RUBANI	Bonobo	6	M	two-choice	2	4	2022-11-10	1	6	2	3	3	2
RUBANI	Bonobo	6	M	two-choice	2	4	2022-11-10	1	7	4	1	3	2
RUBANI	Bonobo	6	M	two-choice	2	4	2022-11-10	1	8	1	4	3	2
TULI	Chimpanzee	15	F	two-choice	1	1	2022-10-20	1	1	3	2	1	2
TULI	Chimpanzee	15	F	two-choice	1	1	2022-10-20	1	2	3	1	2	3
TULI	Chimpanzee	15	F	two-choice	1	1	2022-10-20	1	3	2	4	3	2
TULI	Chimpanzee	15	F	two-choice	1	1	2022-10-20	1	4	4	2	2	1
TULI	Chimpanzee	15	F	two-choice	1	1	2022-10-20	1	5	1	3	1	3
TULI	Chimpanzee	15	F	two-choice	1	1	2022-10-20	1	6	2	3	3	1
TULI	Chimpanzee	15	F	two-choice	1	1	2022-10-20	1	7	4	1	1	2
TULI	Chimpanzee	15	F	two-choice	1	1	2022-10-20	1	8	1	4	2	1
TULI	Chimpanzee	15	F	two-choice	1	2	2022-10-22	2	1	1	4	4	3
TULI	Chimpanzee	15	F	two-choice	1	2	2022-10-22	2	2	4	1	1	3
TULI	Chimpanzee	15	F	two-choice	1	2	2022-10-22	2	3	2	3	1	3
TULI	Chimpanzee	15	F	two-choice	1	2	2022-10-22	2	4	1	3	4	1
TULI	Chimpanzee	15	F	two-choice	1	2	2022-10-22	2	5	4	2	1	2
TULI	Chimpanzee	15	F	two-choice	1	2	2022-10-22	2	6	2	4	2	3
TULI	Chimpanzee	15	F	two-choice	1	2	2022-10-22	2	7	3	1	3	4
TULI	Chimpanzee	15	F	two-choice	1	2	2022-10-22	2	8	3	2	1	3
TULI	Chimpanzee	15	F	two-choice	1	3	2022-10-23	3	1	1	3	1	3
TULI	Chimpanzee	15	F	two-choice	1	3	2022-10-23	3	2	2	3	1	2
TULI	Chimpanzee	15	F	two-choice	1	3	2022-10-23	3	3	3	1	1	2
TULI	Chimpanzee	15	F	two-choice	1	3	2022-10-23	3	4	4	1	1	2
TULI	Chimpanzee	15	F	two-choice	1	3	2022-10-23	3	5	4	2	1	2
TULI	Chimpanzee	15	F	two-choice	1	3	2022-10-23	3	6	1	3	1	4
TULI	Chimpanzee	15	F	two-choice	1	3	2022-10-23	3	7	3	2	2	1
TULI	Chimpanzee	15	F	two-choice	1	3	2022-10-23	3	8	2	4	3	2
TULI	Chimpanzee	15	F	two-choice	1	4	2022-10-24	4	1	2	4	1	2
TULI	Chimpanzee	15	F	two-choice	1	4	2022-10-24	4	2	3	2	2	3
TULI	Chimpanzee	15	F	two-choice	1	4	2022-10-24	4	3	1	4	3	2
TULI	Chimpanzee	15	F	two-choice	1	4	2022-10-24	4	4	4	1	2	1
TULI	Chimpanzee	15	F	two-choice	1	4	2022-10-24	4	5	4	2	2	3
TULI	Chimpanzee	15	F	two-choice	1	4	2022-10-24	4	6	3	1	2	3
TULI	Chimpanzee	15	F	two-choice	1	4	2022-10-24	4	7	1	3	2	3
TULI	Chimpanzee	15	F	two-choice	1	4	2022-10-24	4	8	2	3	3	2
CHEKA	Bonobo	26	F	one-choice	2	1	2022-11-01	4	1	2	4	3	4
CHEKA	Bonobo	26	F	one-choice	2	1	2022-11-01	4	2	3	2	2	3
CHEKA	Bonobo	26	F	one-choice	2	1	2022-11-01	4	3	1	4	1	3
CHEKA	Bonobo	26	F	one-choice	2	1	2022-11-01	4	4	4	1	2	3
CHEKA	Bonobo	26	F	one-choice	2	1	2022-11-01	4	5	4	2	4	2
CHEKA	Bonobo	26	F	one-choice	2	1	2022-11-01	4	6	3	1	4	2
CHEKA	Bonobo	26	F	one-choice	2	1	2022-11-01	4	7	1	3	3	2
CHEKA	Bonobo	26	F	one-choice	2	1	2022-11-01	4	8	2	3	1	2
CHEKA	Bonobo	26	F	one-choice	2	2	2022-11-02	1	1	3	2	2	3
CHEKA	Bonobo	26	F	one-choice	2	2	2022-11-02	1	2	3	1	4	3
CHEKA	Bonobo	26	F	one-choice	2	2	2022-11-02	1	3	2	4	3	1
CHEKA	Bonobo	26	F	one-choice	2	2	2022-11-02	1	4	4	2	4	2
CHEKA	Bonobo	26	F	one-choice	2	2	2022-11-02	1	5	1	3	3	2
CHEKA	Bonobo	26	F	one-choice	2	2	2022-11-02	1	6	2	3	1	2
CHEKA	Bonobo	26	F	one-choice	2	2	2022-11-02	1	7	4	1	2	3
CHEKA	Bonobo	26	F	one-choice	2	2	2022-11-02	1	8	1	4	1	3
CHEKA	Bonobo	26	F	one-choice	2	3	2022-11-09	2	1	1	4	1	3
CHEKA	Bonobo	26	F	one-choice	2	3	2022-11-09	2	2	4	1	2	3
CHEKA	Bonobo	26	F	one-choice	2	3	2022-11-09	2	3	2	3	1	3
CHEKA	Bonobo	26	F	one-choice	2	3	2022-11-09	2	4	1	3	3	2
CHEKA	Bonobo	26	F	one-choice	2	3	2022-11-09	2	5	4	2	4	2
CHEKA	Bonobo	26	F	one-choice	2	3	2022-11-09	2	6	2	4	3	2
CHEKA	Bonobo	26	F	one-choice	2	3	2022-11-09	2	7	3	1	4	2
CHEKA	Bonobo	26	F	one-choice	2	3	2022-11-09	2	8	3	2	2	1
CHEKA	Bonobo	26	F	one-choice	2	4	2022-11-10	3	1	1	3	3	1
CHEKA	Bonobo	26	F	one-choice	2	4	2022-11-10	3	2	2	3	1	3
CHEKA	Bonobo	26	F	one-choice	2	4	2022-11-10	3	3	3	1	4	2
CHEKA	Bonobo	26	F	one-choice	2	4	2022-11-10	3	4	4	1	2	1
CHEKA	Bonobo	26	F	one-choice	2	4	2022-11-10	3	5	4	2	4	3
CHEKA	Bonobo	26	F	one-choice	2	4	2022-11-10	3	6	1	4	1	3
CHEKA	Bonobo	26	F	one-choice	2	4	2022-11-10	3	7	3	2	2	3
CHEKA	Bonobo	26	F	one-choice	2	4	2022-11-10	3	8	2	4	3	4
NDEKO	Bonobo	7	M	one-choice	2	3	2022-11-10	3	5	4	2	4	3
NDEKO	Bonobo	7	M	one-choice	2	3	2022-11-10	3	6	1	4	1	3
NDEKO	Bonobo	7	M	one-choice	2	3	2022-11-10	3	7	3	2	2	1
NDEKO	Bonobo	7	M	one-choice	2	3	2022-11-10	3	8	2	4	3	1
NDEKO	Bonobo	7	M	one-choice	2	4	2022-11-12	4	1	2	4	3	4
NDEKO	Bonobo	7	M	one-choice	2	4	2022-11-12	4	2	3	2	2	3
NDEKO	Bonobo	7	M	one-choice	2	4	2022-11-12	4	3	1	4	1	2
NDEKO	Bonobo	7	M	one-choice	2	4	2022-11-12	4	4	4	1	2	3
NDEKO	Bonobo	7	M	one-choice	2	4	2022-11-12	4	5	4	1	2	1
NDEKO	Bonobo	7	M	one-choice	2	4	2022-11-12	4	6	4	2	4	2
NDEKO	Bonobo	7	M	one-choice	2	4	2022-11-12	4	7	3	1	4	2
NDEKO	Bonobo	7	M	one-choice	2	4	2022-11-12	4	8	1	3	3	2
NDEKO	Bonobo	7	M	one-choice	2	1	2022-11-09	1	1	3	2	2	1
NDEKO	Bonobo	7	M	one-choice	2	1	2022-11-09	1	2	3	1	4	1
NDEKO	Bonobo	7	M	one-choice	2	1	2022-11-09	1	3	2	4	3	1
NDEKO	Bonobo	7	M	one-choice	2	1	2022-11-09	1	4	4	2	4	2
NDEKO	Bonobo	7	M	one-choice	2	1	2022-11-09	1	5	1	3	3	2
NDEKO	Bonobo	7	M	one-choice	2	1	2022-11-09	1	6	2	3	1	2
NDEKO	Bonobo	7	M	one-choice	2	1	2022-11-09	1	7	4	1	2	1
NDEKO	Bonobo	7	M	one-choice	2	1	2022-11-09	1	8	1	4	1	3
NDEKO	Bonobo	7	M	one-choice	2	2	2022-11-09	2	1	1	4	1	3
NDEKO	Bonobo	7	M	one-choice	2	2	2022-11-09	2	2	4	1	2	1
NDEKO	Bonobo	7	M	one-choice	2	2	2022-11-09	2	3	2	3	1	2
NDEKO	Bonobo	7	M	one-choice	2	2	2022-11-09	2	4	1	3	3	2
NDEKO	Bonobo	7	M	one-choice	2	2	2022-11-09	2	5	4	2	4	1
NDEKO	Bonobo	7	M	one-choice	2	2	2022-11-09	2	6	2	4	3	2
NDEKO	Bonobo	7	M	one-choice	2	2	2022-11-09	2	7	3	1	4	2
NDEKO	Bonobo	7	M	one-choice	2	2	2022-11-09	2	8	3	2	2	1
NDEKO	Bonobo	7	M	one-choice	2	3	2022-11-10	3	1	1	3	3	1
NDEKO	Bonobo	7	M	one-choice	2	3	2022-11-10	3	2	2	3	1	3
NDEKO	Bonobo	7	M	one-choice	2	3	2022-11-10	3	3	3	1	4	2
NDEKO	Bonobo	7	M	one-choice	2	3	2022-11-10	3	4	4	1	2	3
HOLLY	Chimpanzee	39	F	one-choice	1	4	2022-10-24	2	2	4	1	2	1
HOLLY	Chimpanzee	39	F	one-choice	1	4	2022-10-24	2	3	2	3	1	2
HOLLY	Chimpanzee	39	F	one-choice	1	4	2022-10-24	2	4	1	3	3	2
HOLLY	Chimpanzee	39	F	one-choice	1	4	2022-10-24	2	5	4	2	4	2
HOLLY	Chimpanzee	39	F	one-choice	1	4	2022-10-24	2	6	2	4	3	2
HOLLY	Chimpanzee	39	F	one-choice	1	4	2022-10-24	2	7	3	1	4	2
HOLLY	Chimpanzee	39	F	one-choice	1	4	2022-10-24	2	8	3	2	2	3
HOLLY	Chimpanzee	39	F	one-choice	1	1	2022-10-20	3	1	1	3	3	2
HOLLY	Chimpanzee	39	F	one-choice	1	1	2022-10-20	3	2	2	3	1	2
HOLLY	Chimpanzee	39	F	one-choice	1	1	2022-10-20	3	3	1	3	4	2
HOLLY	Chimpanzee	39	F	one-choice	1	1	2022-10-20	3	4	4	1	2	3
HOLLY	Chimpanzee	39	F	one-choice	1	1	2022-10-20	3	5	4	2	4	3
HOLLY	Chimpanzee	39	F	one-choice	1	1	2022-10-20	3	6	1	4	1	2
HOLLY	Chimpanzee	39	F	one-choice	1	1	2022-10-20	3	7	3	2	2	4
HOLLY	Chimpanzee	39	F	one-choice	1	1	2022-10-20	3	8	2	4	3	2
HOLLY	Chimpanzee	39	F	one-choice	1	3	2022-10-23	1	8	1	4	1	2
HOLLY	Chimpanzee	39	F	one-choice	1	4	2022-10-24	2	1	1	4	1	2
HOLLY	Chimpanzee	39	F	one-choice	1	2	2022-10-22	4	4	4	1	2	1
HOLLY	Chimpanzee	39	F	one-choice	1	2	2022-10-22	4	5	4	2	4	2
HOLLY	Chimpanzee	39	F	one-choice	1	2	2022-10-22	4	6	3	1	4	2
HOLLY	Chimpanzee	39	F	one-choice	1	2	2022-10-22	4	7	1	3	3	4
HOLLY	Chimpanzee	39	F	one-choice	1	2	2022-10-22	4	8	2	3	1	3
HOLLY	Chimpanzee	39	F	one-choice	1	3	2022-10-23	1	1	2	3	2	3
HOLLY	Chimpanzee	39	F	one-choice	1	3	2022-10-23	1	2	3	1	4	2
HOLLY	Chimpanzee	39	F	one-choice	1	3	2022-10-23	1	3	2	4	3	2
HOLLY	Chimpanzee	39	F	one-choice	1	3	2022-10-23	1	4	4	2	4	2
HOLLY	Chimpanzee	39	F	one-choice	1	3	2022-10-23	1	5	1	3	3	2
HOLLY	Chimpanzee	39	F	one-choice	1	2	2022-10-22	4	1	2	4	3	2
HOLLY	Chimpanzee	39	F	one-choice	1	2	2022-10-22	4	2	3	2	2	1
HOLLY	Chimpanzee	39	F	one-choice	1	2	2022-10-22	4	3	1	4	1	3
HOLLY	Chimpanzee	39	F	one-choice	1	3	2022-10-23	1	6	2	3	1	2
HOLLY	Chimpanzee	39	F	one-choice	1	3	2022-10-23	1	7	4	1	2	1
JOSIE	Chimpanzee	34	F	one-choice	1	1	2022-10-22	3	3	3	1	4	2
JOSIE	Chimpanzee	34	F	one-choice	1	1	2022-10-22	3	4	4	1	2	3
JOSIE	Chimpanzee	34	F	one-choice	1	1	2022-10-22	3	7	3	2	2	3
JOSIE	Chimpanzee	34	F	one-choice	1	1	2022-10-22	3	8	2	4	3	2
JOSIE	Chimpanzee	34	F	one-choice	1	1	2022-10-22	3	5	4	2	4	2
JOSIE	Chimpanzee	34	F	one-choice	1	1	2022-10-22	3	6	1	4	1	3
JOSIE	Chimpanzee	34	F	one-choice	1	2	2022-10-23	4	3	1	4	1	3
JOSIE	Chimpanzee	34	F	one-choice	1	2	2022-10-23	4	4	4	1	2	3
JOSIE	Chimpanzee	34	F	one-choice	1	2	2022-10-23	4	1	2	4	3	2
JOSIE	Chimpanzee	34	F	one-choice	1	2	2022-10-23	4	2	3	2	2	1
JOSIE	Chimpanzee	34	F	one-choice	1	2	2022-10-23	4	7	1	3	3	2
JOSIE	Chimpanzee	34	F	one-choice	1	2	2022-10-23	4	8	2	3	1	3
JOSIE	Chimpanzee	34	F	one-choice	1	3	2022-10-26	1	1	3	2	2	3
JOSIE	Chimpanzee	34	F	one-choice	1	3	2022-10-26	1	2	3	1	4	2
JOSIE	Chimpanzee	34	F	one-choice	1	3	2022-10-26	1	3	2	4	3	2
JOSIE	Chimpanzee	34	F	one-choice	1	3	2022-10-26	1	4	4	2	4	2
JOSIE	Chimpanzee	34	F	one-choice	1	3	2022-10-26	1	5	4	2	4	2
JOSIE	Chimpanzee	34	F	one-choice	1	3	2022-10-28	1	6	1	3	3	2
JOSIE	Chimpanzee	34	F	one-choice	1	3	2022-10-28	1	7	4	1	2	3
JOSIE	Chimpanzee	34	F	one-choice	1	3	2022-10-28	1	8	1	4	1	2
JOSIE	Chimpanzee	34	F	one-choice	1	4	2022-10-28	2	1	1	4	1	3
JOSIE	Chimpanzee	34	F	one-choice	1	2	2022-10-23	4	5	4	2	4	2
JOSIE	Chimpanzee	34	F	one-choice	1	2	2022-10-23	4	6	3	1	4	1
JOSIE	Chimpanzee	34	F	one-choice	1	1	2022-10-22	3	1	1	3	3	4
JOSIE	Chimpanzee	34	F	one-choice	1	1	2022-10-22	3	2	2	3	1	3
JOSIE	Chimpanzee	34	F	one-choice	1	4	2022-10-28	2	4	1	3	3	2
JOSIE	Chimpanzee	34	F	one-choice	1	4	2022-10-28	2	6	4	2	4	3
JOSIE	Chimpanzee	34	F	one-choice	1	4	2022-10-28	2	5	2	4	3	4
JOSIE	Chimpanzee	34	F	one-choice	1	4	2022-10-28	2	7	3	1	4	3
JOSIE	Chimpanzee	34	F	one-choice	1	4	2022-10-28	2	8	3	2	2	3
JOSIE	Chimpanzee	34	F	one-choice	1	4	2022-10-28	2	2	4	1	2	3
JOSIE	Chimpanzee	34	F	one-choice	1	4	2022-10-28	2	3	2	3	1	2
KIBALI	Chimpanzee	18	M	one-choice	2	3	2022-10-26	4	8	2	3	1	3
KIBALI	Chimpanzee	18	M	one-choice	2	4	2022-10-28	1	1	3	2	2	3
KIBALI	Chimpanzee	18	M	one-choice	2	4	2022-10-28	1	4	4	2	4	2
KIBALI	Chimpanzee	18	M	one-choice	2	4	2022-10-28	1	5	1	3	3	2
KIBALI	Chimpanzee	18	M	one-choice	2	4	2022-10-28	1	2	3	1	4	3
KIBALI	Chimpanzee	18	M	one-choice	2	4	2022-10-28	1	3	2	4	3	2
KIBALI	Chimpanzee	18	M	one-choice	2	3	2022-10-26	4	3	1	4	1	4
KIBALI	Chimpanzee	18	M	one-choice	2	3	2022-10-26	4	4	4	1	2	4
KIBALI	Chimpanzee	18	M	one-choice	2	3	2022-10-26	4	5	4	2	4	2
KIBALI	Chimpanzee	18	M	one-choice	2	3	2022-10-26	4	6	3	1	4	3
KIBALI	Chimpanzee	18	M	one-choice	2	3	2022-10-26	4	7	1	3	3	4
KIBALI	Chimpanzee	18	M	one-choice	2	1	2022-10-24	2	1	1	4	1	4
KIBALI	Chimpanzee	18	M	one-choice	2	4	2022-10-28	1	6	2	3	1	3
KIBALI	Chimpanzee	18	M	one-choice	2	4	2022-10-28	1	7	4	1	2	3
KIBALI	Chimpanzee	18	M	one-choice	2	4	2022-10-28	1	8	1	4	1	3
KIBALI	Chimpanzee	18	M	one-choice	2	1	2022-10-24	2	5	4	2	4	3
KIBALI	Chimpanzee	18	M	one-choice	2	1	2022-10-24	2	6	2	4	3	2
KIBALI	Chimpanzee	18	M	one-choice	2	1	2022-10-24	2	7	3	1	4	3
KIBALI	Chimpanzee	18	M	one-choice	2	1	2022-10-24	2	8	3	2	2	3
KIBALI	Chimpanzee	18	M	one-choice	2	2	2022-10-25	3	1	1	3	3	2
KIBALI	Chimpanzee	18	M	one-choice	2	2	2022-10-25	3	2	2	3	1	2
KIBALI	Chimpanzee	18	M	one-choice	2	2	2022-10-25	3	3	3	1	4	2
KIBALI	Chimpanzee	18	M	one-choice	2	2	2022-10-25	3	4	4	1	2	3
KIBALI	Chimpanzee	18	M	one-choice	2	2	2022-10-25	3	5	4	2	4	2
KIBALI	Chimpanzee	18	M	one-choice	2	2	2022-10-25	3	6	1	4	3	2
KIBALI	Chimpanzee	18	M	one-choice	2	1	2022-10-24	2	2	4	1	2	3
KIBALI	Chimpanzee	18	M	one-choice	2	1	2022-10-24	2	3	2	3	1	3
KIBALI	Chimpanzee	18	M	one-choice	2	1	2022-10-24	2	4	1	3	3	4
KIBALI	Chimpanzee	18	M	one-choice	2	3	2022-10-26	4	2	3	2	2	3
KIBALI	Chimpanzee	18	M	one-choice	2	2	2022-10-25	3	7	3	2	2	2
KIBALI	Chimpanzee	18	M	one-choice	2	2	2022-10-25	3	8	2	4	3	2
KIBALI	Chimpanzee	18	M	one-choice	2	3	2022-10-26	4	1	2	4	3	2
LIKEMBA	Bonobo	12	F	one-choice	1	1	2022-10-25	1	2	3	1	4	3
LIKEMBA	Bonobo	12	F	one-choice	1	1	2022-10-25	1	6	2	3	1	3
LIKEMBA	Bonobo	12	F	one-choice	1	1	2022-10-25	1	3	1	4	3	2
LIKEMBA	Bonobo	12	F	one-choice	1	1	2022-10-25	1	4	4	2	4	3
LIKEMBA	Bonobo	12	F	one-choice	1	1	2022-10-25	1	5	1	3	3	4
LIKEMBA	Bonobo	13	F	one-choice	1	2	2022-10-26	2	2	4	1	2	3
LIKEMBA	Bonobo	12	F	one-choice	1	1	2022-10-25	1	7	4	1	2	1
LIKEMBA	Bonobo	12	F	one-choice	1	1	2022-10-25	1	8	1	4	1	4
LIKEMBA	Bonobo	13	F	one-choice	1	2	2022-10-26	2	1	1	4	1	3
LIKEMBA	Bonobo	12	F	one-choice	1	1	2022-10-25	1	1	3	2	2	3
LIKEMBA	Bonobo	13	F	one-choice	1	4	2022-11-01	4	4	4	1	2	3
LIKEMBA	Bonobo	13	F	one-choice	1	4	2022-11-01	4	5	4	2	4	2
LIKEMBA	Bonobo	13	F	one-choice	1	4	2022-11-01	4	6	3	1	4	3
LIKEMBA	Bonobo	13	F	one-choice	1	4	2022-11-01	4	7	1	3	3	2
LIKEMBA	Bonobo	13	F	one-choice	1	4	2022-11-01	4	8	2	3	1	3
LIKEMBA	Bonobo	13	F	one-choice	1	2	2022-10-26	2	3	2	3	1	3
LIKEMBA	Bonobo	13	F	one-choice	1	2	2022-10-26	2	4	1	3	3	2
LIKEMBA	Bonobo	13	F	one-choice	1	2	2022-10-26	2	5	4	2	4	3
LIKEMBA	Bonobo	13	F	one-choice	1	2	2022-10-26	2	6	2	4	3	4
LIKEMBA	Bonobo	13	F	one-choice	1	2	2022-10-26	2	7	3	1	4	3
LIKEMBA	Bonobo	13	F	one-choice	1	2	2022-10-26	2	8	3	2	2	4
LIKEMBA	Bonobo	13	F	one-choice	1	3	2022-10-31	3	1	1	3	3	4
LIKEMBA	Bonobo	13	F	one-choice	1	3	2022-10-31	3	2	3	2	1	2
LIKEMBA	Bonobo	13	F	one-choice	1	3	2022-10-31	3	3	3	1	4	2
LIKEMBA	Bonobo	13	F	one-choice	1	3	2022-10-31	3	4	4	1	2	3
LIKEMBA	Bonobo	13	F	one-choice	1	3	2022-10-31	3	5	4	2	4	3
LIKEMBA	Bonobo	13	F	one-choice	1	3	2022-10-31	3	6	1	4	3	4
LIKEMBA	Bonobo	13	F	one-choice	1	3	2022-10-31	3	7	3	2	2	4
LIKEMBA	Bonobo	13	F	one-choice	1	3	2022-10-31	3	8	2	4	3	2
LIKEMBA	Bonobo	13	F	one-choice	1	4	2022-11-01	4	1	2	4	3	4
LIKEMBA	Bonobo	13	F	one-choice	1	4	2022-11-01	4	2	3	2	2	3
LIKEMBA	Bonobo	13	F	one-choice	1	4	2022-11-01	4	3	1	4	1	4
LOLA	Bonobo	3	F	one-choice	1	3	2022-10-31	1	8	1	4	1	3
LOLA	Bonobo	3	F	one-choice	1	4	2022-11-01	2	1	1	4	1	3
LOLA	Bonobo	3	F	one-choice	1	4	2022-11-01	2	2	4	1	2	3
LOLA	Bonobo	3	F	one-choice	1	1	2022-10-25	3	1	1	3	3	2
LOLA	Bonobo	3	F	one-choice	1	1	2022-10-25	3	2	2	3	1	2
LOLA	Bonobo	3	F	one-choice	1	1	2022-10-25	3	3	3	1	4	2
LOLA	Bonobo	3	F	one-choice	1	1	2022-10-25	3	4	4	1	2	3
LOLA	Bonobo	3	F	one-choice	1	1	2022-10-25	3	5	4	2	4	2
LOLA	Bonobo	3	F	one-choice	1	1	2022-10-25	3	6	1	4	1	2
LOLA	Bonobo	3	F	one-choice	1	1	2022-10-25	3	7	3	2	2	1
LOLA	Bonobo	3	F	one-choice	1	1	2022-10-25	3	8	2	4	3	2
LOLA	Bonobo	3	F	one-choice	1	2	2022-10-26	4	1	2	4	2	3
LOLA	Bonobo	3	F	one-choice	1	2	2022-10-26	4	2	3	2	2	3
LOLA	Bonobo	3	F	one-choice	1	2	2022-10-26	4	3	1	4	1	2
LOLA	Bonobo	3	F	one-choice	1	2	2022-10-26	4	4	4	2	3	2
LOLA	Bonobo	3	F	one-choice	1	2	2022-10-26	4	5	4	1	2	3
LOLA	Bonobo	3	F	one-choice	1	2	2022-10-26	4	6	3	1	4	1
LOLA	Bonobo	3	F	one-choice	1	2	2022-10-26	4	7	1	3	3	2
LOLA	Bonobo	3	F	one-choice	1	2	2022-10-26	4	8	2	3	1	3
LOLA	Bonobo	3	F	one-choice	1	3	2022-10-31	1	1	3	2	2	3
LOLA	Bonobo	3	F	one-choice	1	3	2022-10-31	1	2	3	1	4	3
LOLA	Bonobo	3	F	one-choice	1	3	2022-10-31	1	3	2	4	3	4
LOLA	Bonobo	3	F	one-choice	1	3	2022-10-31	1	4	2	4	4	3
LOLA	Bonobo	3	F	one-choice	1	3	2022-10-31	1	5	1	3	3	2
LOLA	Bonobo	3	F	one-choice	1	3	2022-10-31	1	6	2	3	1	3
LOLA	Bonobo	3	F	one-choice	1	3	2022-10-31	1	7	4	1	2	3
LOLA	Bonobo	3	F	one-choice	1	4	2022-11-01	2	3	2	3	1	3
LOLA	Bonobo	3	F	one-choice	1	4	2022-11-01	2	4	1	3	3	4
LOLA	Bonobo	3	F	one-choice	1	4	2022-11-01	2	5	4	2	4	3
LOLA	Bonobo	3	F	one-choice	1	4	2022-11-01	2	6	2	4	3	2
LOLA	Bonobo	3	F	one-choice	1	4	2022-11-01	2	7	3	1	4	2
LOLA	Bonobo	3	F	one-choice	1	4	2022-11-01	2	8	3	2	2	3
LOPORI	Bonobo	10	F	one-choice	2	1	2022-11-01	1	1	3	2	2	1
LOPORI	Bonobo	10	F	one-choice	2	1	2022-11-01	1	2	3	1	4	3
LOPORI	Bonobo	10	F	one-choice	2	1	2022-11-01	1	3	2	4	3	4
LOPORI	Bonobo	10	F	one-choice	2	1	2022-11-01	1	4	4	2	4	3
LOPORI	Bonobo	10	F	one-choice	2	1	2022-11-01	1	5	1	3	3	2
LOPORI	Bonobo	10	F	one-choice	2	1	2022-11-01	1	6	2	3	1	4
LOPORI	Bonobo	10	F	one-choice	2	1	2022-11-01	1	7	4	1	2	3
LOPORI	Bonobo	10	F	one-choice	2	1	2022-11-01	1	8	1	4	1	3
LOPORI	Bonobo	10	F	one-choice	2	2	2022-11-02	2	1	1	4	1	3
LOPORI	Bonobo	10	F	one-choice	2	2	2022-11-02	2	2	4	1	2	3
LOPORI	Bonobo	10	F	one-choice	2	2	2022-11-02	2	3	2	3	1	4
LOPORI	Bonobo	10	F	one-choice	2	4	2022-11-10	4	4	4	1	2	4
LOPORI	Bonobo	10	F	one-choice	2	4	2022-11-10	4	5	4	2	4	3
LOPORI	Bonobo	10	F	one-choice	2	4	2022-11-10	4	6	3	1	4	2
LOPORI	Bonobo	10	F	one-choice	2	4	2022-11-10	4	7	1	3	3	2
LOPORI	Bonobo	10	F	one-choice	2	4	2022-11-10	4	8	2	3	1	2
LOPORI	Bonobo	10	F	one-choice	2	3	2022-11-09	3	3	3	1	4	2
LOPORI	Bonobo	10	F	one-choice	2	3	2022-11-09	3	4	4	1	2	3
LOPORI	Bonobo	10	F	one-choice	2	3	2022-11-09	3	5	4	2	4	2
LOPORI	Bonobo	10	F	one-choice	2	3	2022-11-09	3	6	1	4	1	3
LOPORI	Bonobo	10	F	one-choice	2	3	2022-11-09	3	7	3	2	2	3
LOPORI	Bonobo	10	F	one-choice	2	3	2022-11-09	3	8	2	4	3	2
LOPORI	Bonobo	10	F	one-choice	2	2	2022-11-02	2	4	1	3	3	2
LOPORI	Bonobo	10	F	one-choice	2	2	2022-11-02	2	5	4	2	4	2
LOPORI	Bonobo	10	F	one-choice	2	2	2022-11-02	2	6	2	4	3	2
LOPORI	Bonobo	10	F	one-choice	2	2	2022-11-02	2	7	3	1	4	3
LOPORI	Bonobo	10	F	one-choice	2	2	2022-11-02	2	8	3	2	2	3
LOPORI	Bonobo	10	F	one-choice	2	3	2022-11-09	3	1	1	3	3	2
LOPORI	Bonobo	10	F	one-choice	2	3	2022-11-09	3	2	2	3	1	3
LOPORI	Bonobo	10	F	one-choice	2	4	2022-11-10	4	3	1	4	4	3
LOPORI	Bonobo	10	F	one-choice	2	4	2022-11-10	4	1	2	4	3	4
LOPORI	Bonobo	10	F	one-choice	2	4	2022-11-10	4	2	3	2	2	3
LUCUMA	Bonobo	19	M	one-choice	1	1	2022-10-22	2	1	1	4	1	3
LUCUMA	Bonobo	19	M	one-choice	1	1	2022-10-22	2	2	4	1	3	2
LUCUMA	Bonobo	19	M	one-choice	1	1	2022-10-22	2	3	2	3	1	3
LUCUMA	Bonobo	19	M	one-choice	1	1	2022-10-22	2	4	1	3	3	2
LUCUMA	Bonobo	19	M	one-choice	1	1	2022-10-22	2	5	2	4	4	3
LUCUMA	Bonobo	19	M	one-choice	1	1	2022-10-22	2	6	2	4	3	4
LUCUMA	Bonobo	19	M	one-choice	1	1	2022-10-22	2	7	3	1	4	3
LUCUMA	Bonobo	19	M	one-choice	1	1	2022-10-22	2	8	3	2	2	3
LUCUMA	Bonobo	19	M	one-choice	1	2	2022-10-23	3	1	1	3	3	2
LUCUMA	Bonobo	19	M	one-choice	1	2	2022-10-23	3	2	2	3	1	3
LUCUMA	Bonobo	19	M	one-choice	1	2	2022-10-23	3	3	3	1	4	3
LUCUMA	Bonobo	19	M	one-choice	1	2	2022-10-23	3	4	4	1	2	3
LUCUMA	Bonobo	19	M	one-choice	1	2	2022-10-23	3	5	4	2	4	3
LUCUMA	Bonobo	19	M	one-choice	1	2	2022-10-23	3	6	1	4	1	3
LUCUMA	Bonobo	19	M	one-choice	1	2	2022-10-23	3	7	3	2	2	1
LUCUMA	Bonobo	19	M	one-choice	1	2	2022-10-23	3	8	2	4	3	2
LUCUMA	Bonobo	19	M	one-choice	1	3	2022-10-24	4	1	2	4	3	4
LUCUMA	Bonobo	19	M	one-choice	1	3	2022-10-24	4	2	3	2	2	3
LUCUMA	Bonobo	19	M	one-choice	1	3	2022-10-24	4	3	1	4	1	3
LUCUMA	Bonobo	19	M	one-choice	1	3	2022-10-24	4	8	2	3	1	2
LUCUMA	Bonobo	19	M	one-choice	1	4	2022-10-26	1	1	3	2	2	3
LUCUMA	Bonobo	19	M	one-choice	1	4	2022-10-27	1	2	3	1	4	3
LUCUMA	Bonobo	19	M	one-choice	1	4	2022-10-27	1	3	4	2	3	4
LUCUMA	Bonobo	19	M	one-choice	1	4	2022-10-27	1	4	4	2	4	3
LUCUMA	Bonobo	19	M	one-choice	1	4	2022-10-27	1	5	1	3	3	2
LUCUMA	Bonobo	19	M	one-choice	1	4	2022-10-27	1	6	2	3	1	3
LUCUMA	Bonobo	19	M	one-choice	1	4	2022-10-27	1	7	4	1	2	1
LUCUMA	Bonobo	19	M	one-choice	1	4	2022-10-27	1	8	1	4	1	3
LUCUMA	Bonobo	19	M	one-choice	1	3	2022-10-24	4	7	1	3	3	4
LUCUMA	Bonobo	19	M	one-choice	1	3	2022-10-24	4	4	4	1	2	3
LUCUMA	Bonobo	19	M	one-choice	1	3	2022-10-24	4	5	4	2	4	3
LUCUMA	Bonobo	19	M	one-choice	1	3	2022-10-24	4	6	3	1	4	2
MALAIKA	Bonobo	12	F	one-choice	2	1	2022-11-03	3	1	2	3	1	2
MALAIKA	Bonobo	12	F	one-choice	2	1	2022-11-03	3	2	1	3	3	2
MALAIKA	Bonobo	12	F	one-choice	2	1	2022-11-03	3	3	3	1	4	2
MALAIKA	Bonobo	12	F	one-choice	2	1	2022-11-03	3	4	4	1	2	4
MALAIKA	Bonobo	12	F	one-choice	2	3	2022-11-05	1	5	1	3	3	1
MALAIKA	Bonobo	12	F	one-choice	2	3	2022-11-05	1	6	2	3	1	2
MALAIKA	Bonobo	12	F	one-choice	2	3	2022-11-05	1	7	4	1	2	1
MALAIKA	Bonobo	12	F	one-choice	2	3	2022-11-05	1	8	1	4	1	2
MALAIKA	Bonobo	12	F	one-choice	2	4	2022-11-09	2	1	1	4	1	3
MALAIKA	Bonobo	12	F	one-choice	2	4	2022-11-09	2	2	4	1	2	1
MALAIKA	Bonobo	12	F	one-choice	2	4	2022-11-09	2	3	2	3	1	2
MALAIKA	Bonobo	12	F	one-choice	2	4	2022-11-09	2	4	1	3	3	1
MALAIKA	Bonobo	12	F	one-choice	2	4	2022-11-09	2	5	4	2	4	1
MALAIKA	Bonobo	12	F	one-choice	2	4	2022-11-09	2	6	2	4	3	4
MALAIKA	Bonobo	12	F	one-choice	2	4	2022-11-09	2	7	3	1	4	3
MALAIKA	Bonobo	12	F	one-choice	2	4	2022-11-09	2	8	3	2	2	4
MALAIKA	Bonobo	12	F	one-choice	2	1	2022-11-03	3	6	1	4	1	2
MALAIKA	Bonobo	12	F	one-choice	2	1	2022-11-03	3	7	3	2	2	3
MALAIKA	Bonobo	12	F	one-choice	2	1	2022-11-03	3	8	2	4	3	1
MALAIKA	Bonobo	12	F	one-choice	2	2	2022-11-04	4	1	2	4	3	2
MALAIKA	Bonobo	12	F	one-choice	2	2	2022-11-04	4	2	3	2	2	3
MALAIKA	Bonobo	12	F	one-choice	2	2	2022-11-04	4	3	1	4	1	2
MALAIKA	Bonobo	12	F	one-choice	2	2	2022-11-04	4	4	4	1	2	1
MALAIKA	Bonobo	12	F	one-choice	2	2	2022-11-04	4	5	4	2	4	2
MALAIKA	Bonobo	12	F	one-choice	2	2	2022-11-04	4	6	3	1	4	2
MALAIKA	Bonobo	12	F	one-choice	2	2	2022-11-04	4	7	1	3	3	1
MALAIKA	Bonobo	12	F	one-choice	2	2	2022-11-04	4	8	2	3	1	2
MALAIKA	Bonobo	12	F	one-choice	2	3	2022-11-05	1	1	3	2	2	1
MALAIKA	Bonobo	12	F	one-choice	2	1	2022-11-03	3	5	4	2	4	3
MALAIKA	Bonobo	12	F	one-choice	2	3	2022-11-05	1	3	2	4	3	1
MALAIKA	Bonobo	12	F	one-choice	2	3	2022-11-05	1	4	4	2	4	1
MALAIKA	Bonobo	12	F	one-choice	2	3	2022-11-05	1	2	3	1	4	1
RUBANI	Bonobo	6	M	one-choice	1	1	2022-10-22	1	1	3	2	2	3
RUBANI	Bonobo	6	M	one-choice	1	1	2022-10-22	1	2	3	1	4	2
RUBANI	Bonobo	6	M	one-choice	1	1	2022-10-22	1	3	2	4	3	4
RUBANI	Bonobo	6	M	one-choice	1	1	2022-10-22	1	4	4	2	4	2
RUBANI	Bonobo	6	M	one-choice	1	1	2022-10-22	1	5	1	3	3	2
RUBANI	Bonobo	6	M	one-choice	1	1	2022-10-22	1	6	2	3	1	4
RUBANI	Bonobo	6	M	one-choice	1	1	2022-10-22	1	7	4	1	2	1
RUBANI	Bonobo	6	M	one-choice	1	1	2022-10-22	1	8	1	4	1	3
RUBANI	Bonobo	6	M	one-choice	1	2	2022-10-23	2	1	1	4	1	3
RUBANI	Bonobo	6	M	one-choice	1	2	2022-10-23	2	2	4	1	2	3
RUBANI	Bonobo	6	M	one-choice	1	2	2022-10-23	2	3	2	3	1	4
RUBANI	Bonobo	6	M	one-choice	1	2	2022-10-23	2	4	1	3	3	2
RUBANI	Bonobo	6	M	one-choice	1	2	2022-10-23	2	5	4	2	4	3
RUBANI	Bonobo	6	M	one-choice	1	2	2022-10-23	2	6	2	4	3	4
RUBANI	Bonobo	6	M	one-choice	1	2	2022-10-23	2	7	3	1	4	3
RUBANI	Bonobo	6	M	one-choice	1	2	2022-10-23	2	8	3	2	2	3
RUBANI	Bonobo	6	M	one-choice	1	3	2022-10-24	3	1	1	3	3	4
RUBANI	Bonobo	6	M	one-choice	1	3	2022-10-24	3	2	2	3	1	4
RUBANI	Bonobo	6	M	one-choice	1	3	2022-10-24	3	3	3	1	4	3
RUBANI	Bonobo	6	M	one-choice	1	3	2022-10-24	3	4	4	1	2	3
RUBANI	Bonobo	6	M	one-choice	1	3	2022-10-24	3	5	4	2	4	3
RUBANI	Bonobo	6	M	one-choice	1	3	2022-10-24	3	6	1	4	1	3
RUBANI	Bonobo	6	M	one-choice	1	3	2022-10-24	3	7	3	2	2	3
RUBANI	Bonobo	6	M	one-choice	1	3	2022-10-24	3	8	2	4	3	4
RUBANI	Bonobo	6	M	one-choice	1	4	2022-10-27	4	1	2	4	3	3
RUBANI	Bonobo	6	M	one-choice	1	4	2022-10-27	4	2	3	2	2	1
RUBANI	Bonobo	6	M	one-choice	1	4	2022-10-27	4	3	1	4	1	4
RUBANI	Bonobo	6	M	one-choice	1	4	2022-10-27	4	4	4	1	2	3
RUBANI	Bonobo	6	M	one-choice	1	4	2022-10-27	4	5	4	2	4	3
RUBANI	Bonobo	6	M	one-choice	1	4	2022-10-27	4	6	3	1	4	3
RUBANI	Bonobo	6	M	one-choice	1	4	2022-10-27	4	7	1	3	3	4
RUBANI	Bonobo	6	M	one-choice	1	4	2022-10-27	4	8	2	3	1	4
SAMANTHA	Chimpanzee	42	F	one-choice	1	1	2022-10-20	1	1	3	2	2	4
SAMANTHA	Chimpanzee	42	F	one-choice	1	1	2022-10-20	1	2	3	1	4	2
SAMANTHA	Chimpanzee	42	F	one-choice	1	1	2022-10-20	1	3	2	4	3	2
SAMANTHA	Chimpanzee	42	F	one-choice	1	1	2022-10-20	1	4	4	2	4	3
SAMANTHA	Chimpanzee	42	F	one-choice	1	1	2022-10-20	1	5	1	3	3	2
SAMANTHA	Chimpanzee	42	F	one-choice	1	1	2022-10-20	1	6	2	3	1	3
SAMANTHA	Chimpanzee	42	F	one-choice	1	1	2022-10-20	1	7	4	1	2	3
SAMANTHA	Chimpanzee	42	F	one-choice	1	1	2022-10-20	1	8	1	4	1	3
TULI	Chimpanzee	15	F	one-choice	2	1	2022-10-25	1	1	3	2	2	1
TULI	Chimpanzee	15	F	one-choice	2	1	2022-10-25	1	2	3	1	4	2
TULI	Chimpanzee	15	F	one-choice	2	1	2022-10-25	1	3	2	4	3	2
TULI	Chimpanzee	15	F	one-choice	2	1	2022-10-25	1	4	4	2	4	2
TULI	Chimpanzee	15	F	one-choice	2	1	2022-10-25	1	5	1	3	3	2
TULI	Chimpanzee	15	F	one-choice	2	1	2022-10-26	1	6	2	3	1	3
TULI	Chimpanzee	15	F	one-choice	2	1	2022-10-26	1	7	4	1	2	3
TULI	Chimpanzee	15	F	one-choice	2	1	2022-10-26	1	8	1	4	1	4
TULI	Chimpanzee	15	F	one-choice	2	2	2022-10-26	2	1	1	4	1	2
TULI	Chimpanzee	15	F	one-choice	2	2	2022-10-26	2	2	4	1	2	1
TULI	Chimpanzee	15	F	one-choice	2	2	2022-10-26	2	3	2	3	1	2
TULI	Chimpanzee	15	F	one-choice	2	2	2022-10-26	2	4	1	3	3	2
TULI	Chimpanzee	15	F	one-choice	2	2	2022-10-26	2	5	4	2	4	3
TULI	Chimpanzee	15	F	one-choice	2	2	2022-10-26	2	6	2	4	3	2
TULI	Chimpanzee	15	F	one-choice	2	2	2022-10-26	2	7	3	1	4	2
TULI	Chimpanzee	15	F	one-choice	2	2	2022-10-26	2	8	3	2	2	1
TULI	Chimpanzee	15	F	one-choice	2	3	2022-10-28	3	1	1	3	3	2
TULI	Chimpanzee	15	F	one-choice	2	3	2022-10-28	3	2	2	3	1	3
TULI	Chimpanzee	15	F	one-choice	2	3	2022-10-28	3	3	3	1	4	1
TULI	Chimpanzee	15	F	one-choice	2	3	2022-10-28	3	4	4	1	2	1
TULI	Chimpanzee	15	F	one-choice	2	3	2022-10-28	3	5	4	2	4	1
TULI	Chimpanzee	15	F	one-choice	2	3	2022-10-28	3	6	1	4	1	2
TULI	Chimpanzee	15	F	one-choice	2	3	2022-10-28	3	7	3	2	2	4
TULI	Chimpanzee	15	F	one-choice	2	3	2022-10-28	3	8	2	4	3	2
TULI	Chimpanzee	15	F	one-choice	2	4	2022-10-29	4	1	2	4	3	2
TULI	Chimpanzee	15	F	one-choice	2	4	2022-10-29	4	2	2	3	2	1
TULI	Chimpanzee	15	F	one-choice	2	4	2022-10-29	4	3	2	3	1	2
TULI	Chimpanzee	15	F	one-choice	2	4	2022-10-29	4	4	4	1	2	3
TULI	Chimpanzee	15	F	one-choice	2	4	2022-10-29	4	5	4	2	4	2
TULI	Chimpanzee	15	F	one-choice	2	4	2022-10-29	4	6	3	1	4	3
TULI	Chimpanzee	15	F	one-choice	2	4	2022-10-29	4	7	1	3	3	1
TULI	Chimpanzee	15	F	one-choice	2	4	2022-10-29	4	8	2	3	1	2
VICTORIA	Chimpanzee	32	F	one-choice	1	1	2022-10-21	4	1	2	4	3	2
VICTORIA	Chimpanzee	32	F	one-choice	1	1	2022-10-21	4	2	3	2	2	1
VICTORIA	Chimpanzee	32	F	one-choice	1	1	2022-10-21	4	3	1	4	1	3
VICTORIA	Chimpanzee	32	F	one-choice	1	1	2022-10-21	4	4	4	1	2	1
VICTORIA	Chimpanzee	32	F	one-choice	1	1	2022-10-21	4	5	4	2	4	2
VICTORIA	Chimpanzee	32	F	one-choice	1	1	2022-10-23	4	6	3	1	4	2
VICTORIA	Chimpanzee	32	F	one-choice	1	1	2022-10-23	4	7	1	3	3	2
VICTORIA	Chimpanzee	32	F	one-choice	1	1	2022-10-23	4	8	2	3	1	2
VICTORIA	Chimpanzee	32	F	one-choice	1	2	2022-10-23	1	1	3	2	2	3
VICTORIA	Chimpanzee	32	F	one-choice	1	2	2022-10-23	1	2	3	1	4	2
VICTORIA	Chimpanzee	32	F	one-choice	1	2	2022-10-23	1	3	2	4	3	2
VICTORIA	Chimpanzee	32	F	one-choice	1	2	2022-10-23	1	4	4	2	4	1
VICTORIA	Chimpanzee	32	F	one-choice	1	2	2022-10-23	1	5	1	3	3	2
VICTORIA	Chimpanzee	32	F	one-choice	1	2	2022-10-23	1	6	2	3	1	3
VICTORIA	Chimpanzee	32	F	one-choice	1	2	2022-10-23	1	7	4	1	2	3
VICTORIA	Chimpanzee	32	F	one-choice	1	2	2022-10-23	1	8	1	4	1	3
VICTORIA	Chimpanzee	32	F	one-choice	1	3	2022-10-24	2	1	1	4	1	2
VICTORIA	Chimpanzee	32	F	one-choice	1	3	2022-10-24	2	2	4	1	2	1
VICTORIA	Chimpanzee	32	F	one-choice	1	3	2022-10-24	2	3	2	3	1	2
VICTORIA	Chimpanzee	32	F	one-choice	1	3	2022-10-24	2	4	1	3	3	2
VICTORIA	Chimpanzee	32	F	one-choice	1	3	2022-10-24	2	5	4	2	4	1
VICTORIA	Chimpanzee	32	F	one-choice	1	3	2022-10-24	2	6	2	4	3	1
VICTORIA	Chimpanzee	32	F	one-choice	1	3	2022-10-24	2	7	3	1	4	3
VICTORIA	Chimpanzee	32	F	one-choice	1	3	2022-10-24	2	8	3	2	2	3
VICTORIA	Chimpanzee	32	F	one-choice	1	4	2022-10-28	3	1	1	3	3	4
VICTORIA	Chimpanzee	32	F	one-choice	1	4	2022-10-28	3	2	2	3	1	2
VICTORIA	Chimpanzee	32	F	one-choice	1	4	2022-10-28	3	3	3	1	4	2
VICTORIA	Chimpanzee	32	F	one-choice	1	4	2022-10-28	3	4	4	1	2	1
VICTORIA	Chimpanzee	32	F	one-choice	1	4	2022-10-28	3	5	4	2	4	1
VICTORIA	Chimpanzee	32	F	one-choice	1	4	2022-10-28	3	6	4	1	1	2
VICTORIA	Chimpanzee	32	F	one-choice	1	4	2022-10-28	3	7	3	2	2	1
VICTORIA	Chimpanzee	32	F	one-choice	1	4	2022-10-28	3	8	2	4	3	2

## Sheet: E2 data
id	species	age	sex	exp	block	session	date	sequence	trial	grape_1	gr2	removed	choice
BATU	Orangutan	33	M	two-choice	1	1	2022-08-17	1	1	3	2	2	4
BATU	Orangutan	33	M	two-choice	1	1	2022-08-17	1	2	3	1	4	2
BATU	Orangutan	33	M	two-choice	1	1	2022-08-17	1	3	2	4	2	3
BATU	Orangutan	33	M	two-choice	1	1	2022-08-17	1	4	4	2	2	3
BATU	Orangutan	33	M	two-choice	1	1	2022-08-17	1	5	1	3	3	2
BATU	Orangutan	33	M	two-choice	1	1	2022-08-17	1	6	2	3	3	2
BATU	Orangutan	33	M	two-choice	1	1	2022-08-17	1	7	4	1	2	3
BATU	Orangutan	33	M	two-choice	1	1	2022-08-17	1	8	1	4	2	3
BATU	Orangutan	33	M	two-choice	1	2	2022-08-18	2	1	1	4	1	2
BATU	Orangutan	33	M	two-choice	1	2	2022-08-18	2	2	4	1	1	2
BATU	Orangutan	33	M	two-choice	1	2	2022-08-18	2	3	2	3	2	3
BATU	Orangutan	33	M	two-choice	1	2	2022-08-18	2	4	1	3	4	3
BATU	Orangutan	33	M	two-choice	1	2	2022-08-18	2	5	4	2	1	2
BATU	Orangutan	33	M	two-choice	1	2	2022-08-18	2	6	2	4	2	1
BATU	Orangutan	33	M	two-choice	1	2	2022-08-18	2	7	3	1	4	3
BATU	Orangutan	33	M	two-choice	1	2	2022-08-18	2	8	3	2	1	2
BATU	Orangutan	33	M	two-choice	1	3	2022-08-23	3	1	1	3	2	1
BATU	Orangutan	33	M	two-choice	1	3	2022-08-23	3	2	2	3	2	1
BATU	Orangutan	33	M	two-choice	1	3	2022-08-23	3	3	3	1	2	3
BATU	Orangutan	33	M	two-choice	1	3	2022-08-23	3	4	4	1	2	3
BATU	Orangutan	33	M	two-choice	1	3	2022-08-23	3	5	4	2	1	2
BATU	Orangutan	33	M	two-choice	1	3	2022-08-23	3	6	1	4	2	1
BATU	Orangutan	33	M	two-choice	1	3	2022-08-23	3	7	3	2	1	2
BATU	Orangutan	33	M	two-choice	1	3	2022-08-23	3	8	2	4	2	1
BATU	Orangutan	33	M	two-choice	1	4	2022-08-25	4	1	2	4	2	3
BATU	Orangutan	33	M	two-choice	1	4	2022-08-25	4	2	3	2	2	3
BATU	Orangutan	33	M	two-choice	1	4	2022-08-25	4	3	1	4	2	1
BATU	Orangutan	33	M	two-choice	1	4	2022-08-25	4	4	4	1	4	1
BATU	Orangutan	33	M	two-choice	1	4	2022-08-25	4	5	4	2	2	3
BATU	Orangutan	33	M	two-choice	1	4	2022-08-25	4	6	3	1	2	1
BATU	Orangutan	33	M	two-choice	1	4	2022-08-25	4	7	1	3	4	3
BATU	Orangutan	33	M	two-choice	1	4	2022-08-25	4	8	2	3	2	1
BATU	Orangutan	33	M	one-choice	2	3	2022-08-31	3	5	4	2	4	1
BATU	Orangutan	33	M	one-choice	2	3	2022-08-31	3	6	1	4	1	2
BATU	Orangutan	33	M	one-choice	2	3	2022-08-31	3	7	3	2	2	1
BATU	Orangutan	33	M	one-choice	2	3	2022-08-31	3	8	2	4	3	1
BATU	Orangutan	33	M	one-choice	2	2	2022-08-30	2	3	2	3	1	2
BATU	Orangutan	33	M	one-choice	2	2	2022-08-30	2	4	1	3	3	4
BATU	Orangutan	33	M	one-choice	2	2	2022-08-30	2	5	4	2	4	1
BATU	Orangutan	33	M	one-choice	2	1	2022-08-25	1	1	3	2	2	3
BATU	Orangutan	33	M	one-choice	2	4	2022-09-01	4	1	2	4	3	4
BATU	Orangutan	33	M	one-choice	2	4	2022-09-01	4	2	3	2	2	4
BATU	Orangutan	33	M	one-choice	2	4	2022-09-01	4	3	1	4	1	4
BATU	Orangutan	33	M	one-choice	2	4	2022-09-01	4	4	4	1	2	4
BATU	Orangutan	33	M	one-choice	2	4	2022-09-01	4	5	4	2	4	1
BATU	Orangutan	33	M	one-choice	2	4	2022-09-01	4	6	3	1	4	3
BATU	Orangutan	33	M	one-choice	2	4	2022-09-01	4	7	1	3	3	1
BATU	Orangutan	33	M	one-choice	2	4	2022-09-01	4	8	2	3	1	4
BATU	Orangutan	33	M	one-choice	2	2	2022-08-30	2	2	4	1	2	1
BATU	Orangutan	33	M	one-choice	2	1	2022-08-25	1	2	3	1	4	1
BATU	Orangutan	33	M	one-choice	2	1	2022-08-25	1	3	2	4	3	1
BATU	Orangutan	33	M	one-choice	2	1	2022-08-25	1	4	4	2	4	1
BATU	Orangutan	33	M	one-choice	2	2	2022-08-30	2	6	2	4	3	4
BATU	Orangutan	33	M	one-choice	2	1	2022-08-25	1	6	2	3	1	2
BATU	Orangutan	33	M	one-choice	2	1	2022-08-25	1	7	4	1	2	1
BATU	Orangutan	33	M	one-choice	2	1	2022-08-25	1	8	1	4	1	2
BATU	Orangutan	33	M	one-choice	2	1	2022-08-25	1	5	1	3	3	1
BATU	Orangutan	33	M	one-choice	2	3	2022-08-31	3	2	2	3	1	4
BATU	Orangutan	33	M	one-choice	2	2	2022-08-30	2	7	3	1	4	2
BATU	Orangutan	33	M	one-choice	2	2	2022-08-30	2	8	3	2	2	1
BATU	Orangutan	33	M	one-choice	2	2	2022-08-30	2	1	1	4	1	2
BATU	Orangutan	33	M	one-choice	2	3	2022-08-31	3	3	3	1	4	1
BATU	Orangutan	33	M	one-choice	2	3	2022-08-31	3	4	4	1	2	1
BATU	Orangutan	33	M	one-choice	2	3	2022-08-31	3	1	1	3	3	1
KAYAN	Orangutan	5	F	one-choice	1	1	2022-08-17	2	5	4	2	4	1
KAYAN	Orangutan	5	F	one-choice	1	3	2022-08-23	4	1	2	4	3	4
KAYAN	Orangutan	5	F	one-choice	1	1	2022-08-17	2	6	2	4	3	4
KAYAN	Orangutan	5	F	one-choice	1	1	2022-08-17	2	7	3	1	4	3
KAYAN	Orangutan	5	F	one-choice	1	3	2022-08-23	4	4	4	1	2	4
KAYAN	Orangutan	5	F	one-choice	1	1	2022-08-17	2	8	3	2	1	4
KAYAN	Orangutan	5	F	one-choice	1	3	2022-08-23	4	2	3	2	2	4
KAYAN	Orangutan	5	F	one-choice	1	3	2022-08-23	4	3	1	4	1	4
KAYAN	Orangutan	5	F	one-choice	1	1	2022-08-17	2	1	1	4	1	4
KAYAN	Orangutan	5	F	one-choice	1	1	2022-08-17	2	2	4	1	1	3
KAYAN	Orangutan	5	F	one-choice	1	1	2022-08-17	2	3	2	3	1	4
KAYAN	Orangutan	5	F	one-choice	1	1	2022-08-17	2	4	1	3	3	2
KAYAN	Orangutan	5	F	two-choice	2	2	2022-08-30	3	1	1	3	3	2
KAYAN	Orangutan	5	F	two-choice	2	2	2022-08-30	3	2	2	3	2	3
KAYAN	Orangutan	5	F	two-choice	2	2	2022-08-30	3	3	3	1	2	1
KAYAN	Orangutan	5	F	two-choice	2	2	2022-08-30	3	4	4	1	2	1
KAYAN	Orangutan	5	F	one-choice	1	2	2022-08-18	3	1	1	3	3	2
KAYAN	Orangutan	5	F	one-choice	1	2	2022-08-18	3	2	2	3	1	3
KAYAN	Orangutan	5	F	one-choice	1	2	2022-08-18	3	3	3	1	4	3
KAYAN	Orangutan	5	F	one-choice	1	2	2022-08-18	3	4	4	1	2	4
KAYAN	Orangutan	5	F	one-choice	1	2	2022-08-18	3	5	4	2	4	2
KAYAN	Orangutan	5	F	one-choice	1	2	2022-08-18	3	6	1	4	1	4
KAYAN	Orangutan	5	F	one-choice	1	2	2022-08-18	3	7	3	2	2	4
KAYAN	Orangutan	5	F	one-choice	1	2	2022-08-18	3	8	2	4	3	4
KAYAN	Orangutan	5	F	two-choice	2	3	2022-08-31	4	5	4	2	2	3
KAYAN	Orangutan	5	F	two-choice	2	3	2022-08-31	4	6	3	1	2	1
KAYAN	Orangutan	5	F	two-choice	2	3	2022-08-31	4	7	1	3	3	2
KAYAN	Orangutan	5	F	two-choice	2	3	2022-08-31	4	8	2	3	2	3
KAYAN	Orangutan	5	F	one-choice	1	3	2022-08-23	4	5	4	2	4	3
KAYAN	Orangutan	5	F	one-choice	1	3	2022-08-23	4	6	3	1	4	3
KAYAN	Orangutan	5	F	one-choice	1	3	2022-08-23	4	7	1	3	3	4
KAYAN	Orangutan	5	F	one-choice	1	3	2022-08-23	4	8	2	3	1	4
KAYAN	Orangutan	5	F	one-choice	1	4	2022-08-25	1	1	3	2	3	4
KAYAN	Orangutan	5	F	one-choice	1	4	2022-08-25	1	2	3	1	4	3
KAYAN	Orangutan	5	F	one-choice	1	4	2022-08-25	1	3	2	4	3	4
KAYAN	Orangutan	5	F	one-choice	1	4	2022-08-25	1	4	4	2	4	2
KAYAN	Orangutan	5	F	one-choice	1	4	2022-08-25	1	5	1	3	3	2
KAYAN	Orangutan	5	F	one-choice	1	4	2022-08-25	1	6	2	3	1	4
KAYAN	Orangutan	5	F	one-choice	1	4	2022-08-25	1	7	4	1	1	4
KAYAN	Orangutan	5	F	one-choice	1	4	2022-08-25	1	8	1	4	2	4
KAYAN	Orangutan	5	F	two-choice	2	4	2022-09-01	1	6	2	3	4	3
KAYAN	Orangutan	5	F	two-choice	2	4	2022-09-01	1	7	4	1	2	1
KAYAN	Orangutan	5	F	two-choice	2	4	2022-09-01	1	8	1	4	3	4
KAYAN	Orangutan	5	F	two-choice	2	2	2022-08-30	3	5	4	2	2	3
KAYAN	Orangutan	5	F	two-choice	2	1	2022-08-26	2	1	1	4	2	1
KAYAN	Orangutan	5	F	two-choice	2	1	2022-08-26	2	2	4	1	2	1
KAYAN	Orangutan	5	F	two-choice	2	1	2022-08-26	2	3	2	3	2	3
KAYAN	Orangutan	5	F	two-choice	2	1	2022-08-26	2	4	1	3	3	2
KAYAN	Orangutan	5	F	two-choice	2	1	2022-08-26	2	5	4	2	4	1
KAYAN	Orangutan	5	F	two-choice	2	1	2022-08-26	2	6	2	4	4	2
KAYAN	Orangutan	5	F	two-choice	2	1	2022-08-26	2	7	3	1	2	1
KAYAN	Orangutan	5	F	two-choice	2	1	2022-08-26	2	8	3	2	4	2
KAYAN	Orangutan	5	F	two-choice	2	4	2022-09-01	1	5	1	3	4	3
KAYAN	Orangutan	5	F	two-choice	2	2	2022-08-30	3	6	1	4	4	2
KAYAN	Orangutan	5	F	two-choice	2	2	2022-08-30	3	7	3	2	2	3
KAYAN	Orangutan	5	F	two-choice	2	2	2022-08-30	3	8	2	4	2	4
KAYAN	Orangutan	5	F	two-choice	2	3	2022-08-31	4	1	2	4	4	3
KAYAN	Orangutan	5	F	two-choice	2	3	2022-08-31	4	2	3	2	3	2
KAYAN	Orangutan	5	F	two-choice	2	3	2022-08-31	4	3	1	4	4	2
KAYAN	Orangutan	5	F	two-choice	2	3	2022-08-31	4	4	4	1	3	4
KAYAN	Orangutan	5	F	two-choice	2	4	2022-09-01	1	3	2	4	4	2
KAYAN	Orangutan	5	F	two-choice	2	4	2022-09-01	1	4	4	2	2	3
KAYAN	Orangutan	5	F	two-choice	2	4	2022-09-01	1	1	3	2	2	1
KAYAN	Orangutan	5	F	two-choice	2	4	2022-09-01	1	2	3	1	2	1
LOPE	Gorilla	9	M	two-choice	1	2	2022-08-23	2	1	1	4	3	4
LOPE	Gorilla	9	M	two-choice	1	2	2022-08-23	2	5	4	2	1	2
LOPE	Gorilla	9	M	two-choice	1	2	2022-08-23	2	2	4	1	1	2
LOPE	Gorilla	9	M	two-choice	1	2	2022-08-23	2	3	2	3	2	3
LOPE	Gorilla	9	M	two-choice	1	4	2022-08-26	4	1	4	1	1	3
LOPE	Gorilla	9	M	one-choice	2	3	2022-09-06	3	6	1	4	1	2
LOPE	Gorilla	9	M	one-choice	2	3	2022-09-06	3	7	3	2	2	1
LOPE	Gorilla	9	M	two-choice	1	2	2022-08-23	2	4	1	3	2	1
LOPE	Gorilla	9	M	two-choice	1	4	2022-08-26	4	5	4	2	1	2
LOPE	Gorilla	9	M	two-choice	1	4	2022-08-26	4	2	3	2	2	4
LOPE	Gorilla	9	M	two-choice	1	4	2022-08-26	4	3	2	4	1	2
LOPE	Gorilla	9	M	two-choice	1	4	2022-08-26	4	4	4	1	1	3
LOPE	Gorilla	9	M	one-choice	2	3	2022-09-06	3	8	2	4	3	4
LOPE	Gorilla	9	M	two-choice	1	2	2022-08-23	2	6	4	2	1	2
LOPE	Gorilla	9	M	two-choice	1	2	2022-08-23	2	7	3	1	1	4
LOPE	Gorilla	9	M	two-choice	1	2	2022-08-23	2	8	3	2	1	2
LOPE	Gorilla	9	M	two-choice	1	3	2022-08-24	3	5	4	2	2	3
LOPE	Gorilla	9	M	two-choice	1	3	2022-08-26	3	6	2	4	1	2
LOPE	Gorilla	9	M	two-choice	1	3	2022-08-26	3	7	3	2	2	4
LOPE	Gorilla	9	M	two-choice	1	3	2022-08-26	3	8	1	4	1	2
LOPE	Gorilla	9	M	one-choice	2	2	2022-08-31	2	1	1	4	1	4
LOPE	Gorilla	9	M	one-choice	2	2	2022-08-31	2	2	4	1	2	1
LOPE	Gorilla	9	M	one-choice	2	2	2022-08-31	2	3	2	3	1	3
LOPE	Gorilla	9	M	one-choice	2	2	2022-08-31	2	4	1	3	3	1
LOPE	Gorilla	9	M	two-choice	1	1	2022-08-18	1	1	3	2	2	1
LOPE	Gorilla	9	M	two-choice	1	1	2022-08-18	1	2	3	1	2	1
LOPE	Gorilla	9	M	two-choice	1	1	2022-08-18	1	3	2	4	3	4
LOPE	Gorilla	9	M	two-choice	1	1	2022-08-18	1	4	4	2	1	2
LOPE	Gorilla	9	M	two-choice	1	1	2022-08-23	1	5	1	3	2	3
LOPE	Gorilla	9	M	two-choice	1	1	2022-08-23	1	6	2	3	2	1
LOPE	Gorilla	9	M	two-choice	1	1	2022-08-23	1	7	4	1	2	3
LOPE	Gorilla	9	M	two-choice	1	1	2022-08-23	1	8	1	4	3	4
LOPE	Gorilla	9	M	one-choice	2	3	2022-09-06	3	1	1	3	3	1
LOPE	Gorilla	9	M	one-choice	2	3	2022-09-06	3	2	2	3	1	2
LOPE	Gorilla	9	M	one-choice	2	3	2022-09-06	3	3	3	1	4	2
LOPE	Gorilla	9	M	one-choice	2	3	2022-09-06	3	4	4	1	2	3
LOPE	Gorilla	9	M	one-choice	2	3	2022-09-06	3	5	4	2	4	1
LOPE	Gorilla	9	M	two-choice	1	4	2022-08-26	4	7	1	3	1	4
LOPE	Gorilla	9	M	two-choice	1	4	2022-08-26	4	8	2	3	3	4
LOPE	Gorilla	9	M	two-choice	1	3	2022-08-24	3	1	1	3	3	4
LOPE	Gorilla	9	M	one-choice	2	4	2022-09-07	4	1	2	4	3	1
LOPE	Gorilla	9	M	one-choice	2	4	2022-09-07	4	2	3	2	2	1
LOPE	Gorilla	9	M	one-choice	2	4	2022-09-07	4	3	1	4	1	3
LOPE	Gorilla	9	M	one-choice	2	4	2022-09-07	4	4	4	1	2	3
LOPE	Gorilla	9	M	one-choice	2	4	2022-09-07	4	5	4	2	4	2
LOPE	Gorilla	9	M	one-choice	2	4	2022-09-07	4	6	3	1	4	3
LOPE	Gorilla	9	M	one-choice	2	4	2022-09-07	4	7	1	3	3	4
LOPE	Gorilla	9	M	one-choice	2	4	2022-09-07	4	8	2	3	1	3
LOPE	Gorilla	9	M	one-choice	2	2	2022-08-31	2	6	2	4	3	1
LOPE	Gorilla	9	M	two-choice	1	4	2022-08-26	4	6	3	1	1	3
LOPE	Gorilla	9	M	two-choice	1	3	2022-08-24	3	3	3	1	3	1
LOPE	Gorilla	9	M	one-choice	2	2	2022-08-31	2	5	4	2	4	1
LOPE	Gorilla	9	M	one-choice	2	1	2022-08-30	1	5	1	3	3	1
LOPE	Gorilla	9	M	two-choice	1	3	2022-08-24	3	2	2	3	3	2
LOPE	Gorilla	9	M	one-choice	2	1	2022-08-30	1	7	4	1	2	1
LOPE	Gorilla	9	M	two-choice	1	3	2022-08-24	3	4	4	1	1	3
LOPE	Gorilla	9	M	one-choice	2	1	2022-08-30	1	3	2	4	3	1
LOPE	Gorilla	9	M	one-choice	2	1	2022-08-30	1	6	2	3	1	3
LOPE	Gorilla	9	M	one-choice	2	2	2022-08-31	2	7	3	1	4	3
LOPE	Gorilla	9	M	one-choice	2	1	2022-08-30	1	8	1	4	1	2
LOPE	Gorilla	9	M	one-choice	2	1	2022-08-30	1	2	3	1	4	1
LOPE	Gorilla	9	M	one-choice	2	1	2022-08-30	1	4	4	2	4	1
LOPE	Gorilla	9	M	one-choice	2	2	2022-08-31	2	8	3	2	2	4
LOPE	Gorilla	9	M	one-choice	2	1	2022-08-30	1	1	3	2	2	1
SHUFAI	Gorilla	5	M	one-choice	1	1	2022-08-18	4	2	3	2	2	4
SHUFAI	Gorilla	5	M	one-choice	1	1	2022-08-18	4	1	2	4	3	4
SHUFAI	Gorilla	5	M	one-choice	1	4	2022-08-25	3	3	3	1	4	3
SHUFAI	Gorilla	5	M	one-choice	1	1	2022-08-18	4	3	1	4	1	4
SHUFAI	Gorilla	5	M	one-choice	1	1	2022-08-18	4	4	4	1	2	4
SHUFAI	Gorilla	5	M	one-choice	1	4	2022-08-25	3	6	1	4	1	4
SHUFAI	Gorilla	5	M	one-choice	1	4	2022-08-25	3	7	3	2	2	4
SHUFAI	Gorilla	5	M	one-choice	1	4	2022-08-25	3	4	4	1	2	4
SHUFAI	Gorilla	5	M	one-choice	1	4	2022-08-25	3	5	4	2	4	3
SHUFAI	Gorilla	5	M	two-choice	2	2	2022-08-30	2	6	2	3	4	3
SHUFAI	Gorilla	5	M	two-choice	2	2	2022-08-30	2	7	4	1	3	1
SHUFAI	Gorilla	5	M	one-choice	1	4	2022-08-25	3	8	2	4	3	4
SHUFAI	Gorilla	5	M	two-choice	2	2	2022-08-30	2	5	1	3	3	4
SHUFAI	Gorilla	5	M	one-choice	1	4	2022-08-25	3	1	1	3	3	4
SHUFAI	Gorilla	5	M	one-choice	1	4	2022-08-25	3	2	2	3	1	4
SHUFAI	Gorilla	5	M	two-choice	2	3	2022-08-31	2	4	1	3	4	3
SHUFAI	Gorilla	5	M	two-choice	2	3	2022-08-31	2	5	4	2	3	1
SHUFAI	Gorilla	5	M	two-choice	2	3	2022-08-31	2	6	2	4	4	1
SHUFAI	Gorilla	5	M	two-choice	2	3	2022-08-31	2	7	3	1	4	2
SHUFAI	Gorilla	5	M	two-choice	2	3	2022-08-31	2	8	3	2	1	2
SHUFAI	Gorilla	5	M	one-choice	1	1	2022-08-18	4	5	4	2	4	3
SHUFAI	Gorilla	5	M	one-choice	1	1	2022-08-18	4	6	3	1	4	3
SHUFAI	Gorilla	5	M	one-choice	1	1	2022-08-18	4	7	1	3	3	4
SHUFAI	Gorilla	5	M	one-choice	1	1	2022-08-18	4	8	2	3	1	4
SHUFAI	Gorilla	5	M	two-choice	2	2	2022-08-30	2	8	1	4	4	3
SHUFAI	Gorilla	5	M	two-choice	2	3	2022-08-31	2	1	1	4	4	2
SHUFAI	Gorilla	5	M	two-choice	2	3	2022-08-31	2	2	4	1	4	3
SHUFAI	Gorilla	5	M	two-choice	2	3	2022-08-31	2	3	2	3	4	3
SHUFAI	Gorilla	5	M	one-choice	1	2	2022-08-23	1	5	1	3	3	1
SHUFAI	Gorilla	5	M	one-choice	1	2	2022-08-23	1	6	2	3	1	4
SHUFAI	Gorilla	5	M	one-choice	1	2	2022-08-23	1	7	4	1	2	1
SHUFAI	Gorilla	5	M	one-choice	1	2	2022-08-23	1	8	1	4	1	3
SHUFAI	Gorilla	5	M	one-choice	1	3	2022-08-24	2	1	1	4	1	4
SHUFAI	Gorilla	5	M	one-choice	1	3	2022-08-24	2	2	4	1	2	4
SHUFAI	Gorilla	5	M	one-choice	1	3	2022-08-24	2	3	2	3	1	4
SHUFAI	Gorilla	5	M	one-choice	1	3	2022-08-24	2	4	1	3	3	4
SHUFAI	Gorilla	5	M	one-choice	1	3	2022-08-24	2	5	4	2	4	3
SHUFAI	Gorilla	5	M	one-choice	1	3	2022-08-24	2	6	2	4	3	4
SHUFAI	Gorilla	5	M	one-choice	1	3	2022-08-24	2	7	3	1	4	3
SHUFAI	Gorilla	5	M	one-choice	1	3	2022-08-24	2	8	3	2	2	4
SHUFAI	Gorilla	5	M	two-choice	2	1	2022-08-26	4	5	4	2	3	1
SHUFAI	Gorilla	5	M	two-choice	2	1	2022-08-26	4	6	3	1	4	3
SHUFAI	Gorilla	5	M	two-choice	2	1	2022-08-26	4	7	1	3	4	3
SHUFAI	Gorilla	5	M	two-choice	2	1	2022-08-26	4	8	2	3	4	3
SHUFAI	Gorilla	5	M	two-choice	2	2	2022-08-30	2	1	3	2	2	3
SHUFAI	Gorilla	5	M	two-choice	2	2	2022-08-30	2	2	3	1	4	3
SHUFAI	Gorilla	5	M	two-choice	2	2	2022-08-30	2	3	2	4	4	3
SHUFAI	Gorilla	5	M	two-choice	2	2	2022-08-30	2	4	4	2	3	1
SHUFAI	Gorilla	5	M	two-choice	2	4	2022-09-04	3	1	1	3	4	3
SHUFAI	Gorilla	5	M	two-choice	2	4	2022-09-04	3	2	2	3	4	1
SHUFAI	Gorilla	5	M	two-choice	2	4	2022-09-04	3	3	3	1	1	3
SHUFAI	Gorilla	5	M	two-choice	2	4	2022-09-04	3	4	4	1	4	2
SHUFAI	Gorilla	5	M	two-choice	2	4	2022-09-04	3	5	4	2	1	2
SHUFAI	Gorilla	5	M	two-choice	2	4	2022-09-04	3	6	1	4	3	4
SHUFAI	Gorilla	5	M	two-choice	2	4	2022-09-04	3	7	3	2	1	3
SHUFAI	Gorilla	5	M	two-choice	2	4	2022-09-04	3	8	2	4	1	3
SHUFAI	Gorilla	5	M	one-choice	1	2	2022-08-23	1	1	3	2	2	4
SHUFAI	Gorilla	5	M	one-choice	1	2	2022-08-23	1	2	3	1	4	1
SHUFAI	Gorilla	5	M	one-choice	1	2	2022-08-23	1	3	2	4	3	1
SHUFAI	Gorilla	5	M	two-choice	2	1	2022-08-26	4	1	2	4	4	3
SHUFAI	Gorilla	5	M	two-choice	2	1	2022-08-26	4	2	3	2	4	3
SHUFAI	Gorilla	5	M	two-choice	2	1	2022-08-26	4	3	1	4	4	3
SHUFAI	Gorilla	5	M	one-choice	1	2	2022-08-23	1	4	4	2	4	1
SHUFAI	Gorilla	5	M	two-choice	2	1	2022-08-26	4	4	4	1	4	3
NDEKO	Bonobo	7	M	two-choice	1	2	2022-10-27	4	5	4	2	1	2
NDEKO	Bonobo	7	M	two-choice	1	2	2022-10-27	4	6	3	1	2	3
NDEKO	Bonobo	7	M	two-choice	1	1	2022-10-22	3	1	1	3	3	2
NDEKO	Bonobo	7	M	two-choice	1	1	2022-10-22	3	2	2	3	3	2
NDEKO	Bonobo	7	M	two-choice	1	1	2022-10-22	3	3	3	1	2	3
NDEKO	Bonobo	7	M	two-choice	1	1	2022-10-22	3	4	4	1	2	3
NDEKO	Bonobo	7	M	two-choice	1	1	2022-10-22	3	5	4	2	2	1
NDEKO	Bonobo	7	M	two-choice	1	1	2022-10-22	3	6	1	4	3	2
NDEKO	Bonobo	7	M	two-choice	1	1	2022-10-24	3	7	3	2	2	3
NDEKO	Bonobo	7	M	two-choice	1	1	2022-10-24	3	8	2	4	1	2
NDEKO	Bonobo	7	M	two-choice	1	2	2022-10-24	4	1	2	4	1	2
NDEKO	Bonobo	7	M	two-choice	1	2	2022-10-27	4	2	3	2	1	2
NDEKO	Bonobo	7	M	two-choice	1	2	2022-10-27	4	3	1	4	1	2
NDEKO	Bonobo	7	M	two-choice	1	2	2022-10-27	4	4	4	1	1	3
NDEKO	Bonobo	7	M	two-choice	1	2	2022-10-27	4	7	1	3	3	4
NDEKO	Bonobo	7	M	two-choice	1	2	2022-10-27	4	8	3	2	2	3
NDEKO	Bonobo	7	M	two-choice	1	3	2022-10-27	2	1	1	4	2	1
NDEKO	Bonobo	7	M	two-choice	1	3	2022-10-27	2	2	4	1	1	2
NDEKO	Bonobo	7	M	two-choice	1	3	2022-10-27	2	3	2	3	3	2
NDEKO	Bonobo	7	M	two-choice	1	3	2022-10-27	2	4	2	4	2	3
NDEKO	Bonobo	7	M	two-choice	1	3	2022-11-02	1	5	1	3	1	2
NDEKO	Bonobo	7	M	two-choice	1	3	2022-11-02	1	6	2	3	1	2
NDEKO	Bonobo	7	M	two-choice	1	3	2022-11-02	1	7	4	1	1	2
NDEKO	Bonobo	7	M	two-choice	1	3	2022-11-02	1	8	1	4	3	4
NDEKO	Bonobo	7	M	two-choice	1	4	2022-11-02	2	1	1	4	3	4
NDEKO	Bonobo	7	M	two-choice	1	4	2022-11-02	2	2	4	1	1	2
NDEKO	Bonobo	7	M	two-choice	1	4	2022-11-02	2	3	2	3	4	3
NDEKO	Bonobo	7	M	two-choice	1	4	2022-11-02	2	4	1	3	3	4
NDEKO	Bonobo	7	M	two-choice	1	4	2022-11-02	2	5	4	2	1	2
NDEKO	Bonobo	7	M	two-choice	1	4	2022-11-02	2	6	2	4	4	3
NDEKO	Bonobo	7	M	two-choice	1	4	2022-11-02	2	7	3	1	3	2
NDEKO	Bonobo	7	M	two-choice	1	4	2022-11-02	2	8	3	2	1	2
LIKEMBA	Bonobo	13	F	two-choice	2	1	2022-11-03	1	1	3	2	4	3
LIKEMBA	Bonobo	13	F	two-choice	2	1	2022-11-03	1	2	2	4	4	3
LIKEMBA	Bonobo	13	F	two-choice	2	1	2022-11-03	1	3	4	2	4	2
LIKEMBA	Bonobo	13	F	two-choice	2	1	2022-11-03	1	4	3	1	3	2
LIKEMBA	Bonobo	13	F	two-choice	2	1	2022-11-03	1	5	1	3	3	4
LIKEMBA	Bonobo	13	F	two-choice	2	1	2022-11-03	1	6	2	3	4	3
LIKEMBA	Bonobo	13	F	two-choice	2	1	2022-11-03	1	7	4	1	2	4
LIKEMBA	Bonobo	13	F	two-choice	2	1	2022-11-03	1	8	1	4	4	2
LIKEMBA	Bonobo	13	F	two-choice	2	3	2022-11-08	3	5	4	2	3	4
LIKEMBA	Bonobo	13	F	two-choice	2	2	2022-11-04	2	1	1	4	4	3
LIKEMBA	Bonobo	13	F	two-choice	2	2	2022-11-04	2	2	4	1	2	1
LIKEMBA	Bonobo	13	F	two-choice	2	2	2022-11-04	2	3	2	3	4	3
LIKEMBA	Bonobo	13	F	two-choice	2	2	2022-11-04	2	4	1	3	4	3
LIKEMBA	Bonobo	13	F	two-choice	2	2	2022-11-04	2	5	4	2	2	3
LIKEMBA	Bonobo	13	F	two-choice	2	2	2022-11-05	2	6	2	4	4	3
LIKEMBA	Bonobo	13	F	two-choice	2	2	2022-11-05	2	7	3	1	1	2
LIKEMBA	Bonobo	13	F	two-choice	2	2	2022-11-05	2	8	3	2	3	2
LIKEMBA	Bonobo	13	F	two-choice	2	3	2022-11-08	3	1	1	3	1	3
LIKEMBA	Bonobo	13	F	two-choice	2	3	2022-11-08	3	2	2	3	4	3
LIKEMBA	Bonobo	13	F	two-choice	2	3	2022-11-08	3	3	3	1	3	4
LIKEMBA	Bonobo	13	F	two-choice	2	3	2022-11-08	3	4	4	1	3	4
LIKEMBA	Bonobo	13	F	two-choice	2	4	2022-11-10	4	1	2	4	3	4
LIKEMBA	Bonobo	13	F	two-choice	2	3	2022-11-08	3	6	1	4	3	4
LIKEMBA	Bonobo	13	F	two-choice	2	3	2022-11-08	3	7	3	2	3	2
LIKEMBA	Bonobo	13	F	two-choice	2	3	2022-11-08	3	8	2	4	3	4
LIKEMBA	Bonobo	13	F	two-choice	2	4	2022-11-11	4	5	4	2	3	4
LIKEMBA	Bonobo	13	F	two-choice	2	4	2022-11-10	4	2	3	2	2	1
LIKEMBA	Bonobo	13	F	two-choice	2	4	2022-11-10	4	3	1	4	3	4
LIKEMBA	Bonobo	13	F	two-choice	2	4	2022-11-10	4	4	4	1	2	1
LIKEMBA	Bonobo	13	F	two-choice	2	4	2022-11-11	4	6	3	1	2	3
LIKEMBA	Bonobo	13	F	two-choice	2	4	2022-11-11	4	7	1	3	3	2
LIKEMBA	Bonobo	13	F	two-choice	2	4	2022-11-12	4	8	2	3	3	2
LOLA	Bonobo	3	F	two-choice	2	2	2022-11-04	4	4	4	1	2	3
LOLA	Bonobo	3	F	two-choice	2	3	2022-11-05	1	8	1	4	3	2
LOLA	Bonobo	3	F	two-choice	2	4	2022-11-09	2	1	1	4	4	2
LOLA	Bonobo	3	F	two-choice	2	2	2022-11-04	4	5	4	2	3	4
LOLA	Bonobo	3	F	two-choice	2	2	2022-11-04	4	6	3	1	3	2
LOLA	Bonobo	3	F	two-choice	2	2	2022-11-04	4	7	1	3	4	3
LOLA	Bonobo	3	F	two-choice	2	2	2022-11-04	4	8	2	3	4	3
LOLA	Bonobo	3	F	two-choice	2	3	2022-11-05	1	1	3	2	4	3
LOLA	Bonobo	3	F	two-choice	2	3	2022-11-05	1	2	3	1	4	3
LOLA	Bonobo	3	F	two-choice	2	3	2022-11-05	1	3	2	4	3	4
LOLA	Bonobo	3	F	two-choice	2	3	2022-11-05	1	4	4	2	3	4
LOLA	Bonobo	3	F	two-choice	2	3	2022-11-05	1	5	1	3	3	4
LOLA	Bonobo	3	F	two-choice	2	3	2022-11-05	1	6	2	3	3	2
LOLA	Bonobo	3	F	two-choice	2	3	2022-11-05	1	7	4	1	3	4
LOLA	Bonobo	3	F	two-choice	2	1	2022-11-03	3	1	1	3	2	3
LOLA	Bonobo	3	F	two-choice	2	1	2022-11-03	3	2	2	3	3	2
LOLA	Bonobo	3	F	two-choice	2	1	2022-11-03	3	3	3	1	3	2
LOLA	Bonobo	3	F	two-choice	2	1	2022-11-03	3	4	4	1	3	4
LOLA	Bonobo	3	F	two-choice	2	1	2022-11-03	3	5	4	2	4	3
LOLA	Bonobo	3	F	two-choice	2	1	2022-11-03	3	6	1	4	4	2
LOLA	Bonobo	3	F	two-choice	2	1	2022-11-03	3	7	3	2	4	3
LOLA	Bonobo	3	F	two-choice	2	1	2022-11-03	3	8	2	4	4	2
LOLA	Bonobo	3	F	two-choice	2	2	2022-11-04	4	1	2	4	4	3
LOLA	Bonobo	3	F	two-choice	2	2	2022-11-04	4	2	3	2	4	3
LOLA	Bonobo	3	F	two-choice	2	2	2022-11-04	4	3	1	4	3	4
LOLA	Bonobo	3	F	two-choice	2	4	2022-11-09	2	5	4	2	3	4
LOLA	Bonobo	3	F	two-choice	2	4	2022-11-09	2	2	4	1	4	3
LOLA	Bonobo	3	F	two-choice	2	4	2022-11-09	2	3	2	3	4	3
LOLA	Bonobo	3	F	two-choice	2	4	2022-11-09	2	4	1	3	3	2
LOLA	Bonobo	3	F	two-choice	2	4	2022-11-09	2	6	4	2	4	3
LOLA	Bonobo	3	F	two-choice	2	4	2022-11-09	2	7	3	1	4	3
LOLA	Bonobo	3	F	two-choice	2	4	2022-11-10	2	8	3	2	4	2
LUCUMA	Bonobo	20	M	two-choice	2	2	2022-11-01	1	2	3	1	1	2
LUCUMA	Bonobo	20	M	two-choice	2	2	2022-11-01	1	3	2	4	2	1
LUCUMA	Bonobo	20	M	two-choice	2	2	2022-11-01	1	4	3	2	2	3
LUCUMA	Bonobo	20	M	two-choice	2	2	2022-11-01	1	5	1	3	3	2
LUCUMA	Bonobo	20	M	two-choice	2	2	2022-11-01	1	6	2	4	2	3
LUCUMA	Bonobo	20	M	two-choice	2	2	2022-11-01	1	7	4	1	1	2
LUCUMA	Bonobo	20	M	two-choice	2	2	2022-11-01	1	8	1	4	2	3
LUCUMA	Bonobo	20	M	two-choice	2	3	2022-11-02	2	1	1	4	2	3
LUCUMA	Bonobo	20	M	two-choice	2	3	2022-11-02	2	2	4	1	2	3
LUCUMA	Bonobo	20	M	two-choice	2	1	2022-10-30	4	5	4	2	2	3
LUCUMA	Bonobo	20	M	two-choice	2	1	2022-10-30	4	6	3	1	2	1
LUCUMA	Bonobo	20	M	two-choice	2	1	2022-10-30	4	7	1	3	3	2
LUCUMA	Bonobo	20	M	two-choice	2	1	2022-10-30	4	8	2	3	3	2
LUCUMA	Bonobo	20	M	two-choice	2	2	2022-11-01	1	1	3	2	1	2
LUCUMA	Bonobo	20	M	two-choice	2	1	2022-10-30	4	1	2	4	2	1
LUCUMA	Bonobo	20	M	two-choice	2	1	2022-10-30	4	2	3	2	2	3
LUCUMA	Bonobo	20	M	two-choice	2	1	2022-10-30	4	3	1	4	3	2
LUCUMA	Bonobo	20	M	two-choice	2	1	2022-10-30	4	4	4	1	2	1
LUCUMA	Bonobo	20	M	two-choice	2	4	2022-11-09	3	7	3	2	4	3
LUCUMA	Bonobo	20	M	two-choice	2	3	2022-11-02	2	3	2	3	1	2
LUCUMA	Bonobo	20	M	two-choice	2	3	2022-11-02	2	4	1	3	2	1
LUCUMA	Bonobo	20	M	two-choice	2	3	2022-11-02	2	5	4	2	2	1
LUCUMA	Bonobo	20	M	two-choice	2	3	2022-11-02	2	6	2	4	2	1
LUCUMA	Bonobo	20	M	two-choice	2	3	2022-11-02	2	7	3	1	3	1
LUCUMA	Bonobo	20	M	two-choice	2	3	2022-11-02	2	8	3	2	2	1
LUCUMA	Bonobo	20	M	two-choice	2	4	2022-11-09	3	1	1	3	3	2
LUCUMA	Bonobo	20	M	two-choice	2	4	2022-11-09	3	2	2	3	2	1
LUCUMA	Bonobo	20	M	two-choice	2	4	2022-11-09	3	3	3	1	2	3
LUCUMA	Bonobo	20	M	two-choice	2	4	2022-11-09	3	4	4	1	2	3
LUCUMA	Bonobo	20	M	two-choice	2	4	2022-11-09	3	5	4	2	3	4
LUCUMA	Bonobo	20	M	two-choice	2	4	2022-11-09	3	6	1	4	3	4
LUCUMA	Bonobo	20	M	two-choice	2	4	2022-11-09	3	8	2	4	3	4
MALAIKA	Bonobo	12	F	two-choice	1	2	2022-10-26	2	5	4	2	3	2
MALAIKA	Bonobo	12	F	two-choice	1	2	2022-10-26	2	7	3	1	2	1
MALAIKA	Bonobo	12	F	two-choice	1	2	2022-10-26	2	8	3	2	2	1
MALAIKA	Bonobo	12	F	two-choice	1	3	2022-10-31	3	1	1	3	3	2
MALAIKA	Bonobo	12	F	two-choice	1	3	2022-10-31	3	2	2	3	2	1
MALAIKA	Bonobo	12	F	two-choice	1	3	2022-11-01	3	3	3	1	2	1
MALAIKA	Bonobo	12	F	two-choice	1	3	2022-11-01	3	4	4	1	1	2
MALAIKA	Bonobo	12	F	two-choice	1	3	2022-11-01	3	5	4	2	4	1
MALAIKA	Bonobo	12	F	two-choice	1	3	2022-11-01	3	6	1	4	1	2
MALAIKA	Bonobo	12	F	two-choice	1	3	2022-11-01	3	7	3	2	3	2
MALAIKA	Bonobo	12	F	two-choice	1	3	2022-11-01	3	8	2	4	1	2
MALAIKA	Bonobo	12	F	two-choice	1	4	2022-11-01	4	1	2	4	1	2
MALAIKA	Bonobo	12	F	two-choice	1	4	2022-11-01	4	2	3	2	2	1
MALAIKA	Bonobo	12	F	two-choice	1	2	2022-10-26	2	6	2	4	2	1
MALAIKA	Bonobo	12	F	two-choice	1	1	2022-10-25	1	1	3	2	3	4
MALAIKA	Bonobo	12	F	two-choice	1	1	2022-10-25	1	2	3	1	3	4
MALAIKA	Bonobo	12	F	two-choice	1	1	2022-10-25	1	3	2	4	3	4
MALAIKA	Bonobo	12	F	two-choice	1	1	2022-10-25	1	4	4	2	2	1
MALAIKA	Bonobo	12	F	two-choice	1	1	2022-10-26	1	5	1	3	4	3
MALAIKA	Bonobo	12	F	two-choice	1	1	2022-10-26	1	6	2	3	3	4
MALAIKA	Bonobo	12	F	two-choice	1	1	2022-10-26	1	7	4	1	2	1
MALAIKA	Bonobo	12	F	two-choice	1	1	2022-10-26	1	8	1	4	4	3
MALAIKA	Bonobo	12	F	two-choice	1	2	2022-10-26	2	1	1	4	3	2
MALAIKA	Bonobo	12	F	two-choice	1	2	2022-10-26	2	2	4	1	2	1
MALAIKA	Bonobo	12	F	two-choice	1	2	2022-10-26	2	3	2	3	3	4
MALAIKA	Bonobo	12	F	two-choice	1	2	2022-10-26	2	4	1	3	4	3
MALAIKA	Bonobo	12	F	two-choice	1	4	2022-11-01	4	3	1	4	3	4
MALAIKA	Bonobo	12	F	two-choice	1	4	2022-11-01	4	4	4	1	2	3
MALAIKA	Bonobo	12	F	two-choice	1	4	2022-11-01	4	5	4	2	1	2
MALAIKA	Bonobo	12	F	two-choice	1	4	2022-11-01	4	6	3	1	2	3
MALAIKA	Bonobo	12	F	two-choice	1	4	2022-11-01	4	7	1	3	1	2
MALAIKA	Bonobo	12	F	two-choice	1	4	2022-11-01	4	8	2	3	2	4
NDEKO	Bonobo	7	M	one-choice	2	3	2022-11-10	3	4	4	1	2	3
NDEKO	Bonobo	7	M	one-choice	2	3	2022-11-10	3	5	4	2	4	3
NDEKO	Bonobo	7	M	one-choice	2	3	2022-11-10	3	6	1	4	1	3
NDEKO	Bonobo	7	M	one-choice	2	1	2022-11-09	1	1	3	2	2	1
NDEKO	Bonobo	7	M	one-choice	2	1	2022-11-09	1	2	3	1	4	1
NDEKO	Bonobo	7	M	one-choice	2	1	2022-11-09	1	3	2	4	3	1
NDEKO	Bonobo	7	M	one-choice	2	1	2022-11-09	1	4	4	2	4	2
NDEKO	Bonobo	7	M	one-choice	2	1	2022-11-09	1	5	1	3	3	2
NDEKO	Bonobo	7	M	one-choice	2	1	2022-11-09	1	6	2	3	1	2
NDEKO	Bonobo	7	M	one-choice	2	1	2022-11-09	1	7	4	1	2	1
NDEKO	Bonobo	7	M	one-choice	2	1	2022-11-09	1	8	1	4	1	3
NDEKO	Bonobo	7	M	one-choice	2	2	2022-11-09	2	1	1	4	1	3
NDEKO	Bonobo	7	M	one-choice	2	2	2022-11-09	2	2	4	1	2	1
NDEKO	Bonobo	7	M	one-choice	2	2	2022-11-09	2	3	2	3	1	2
NDEKO	Bonobo	7	M	one-choice	2	2	2022-11-09	2	4	1	3	3	2
NDEKO	Bonobo	7	M	one-choice	2	2	2022-11-09	2	5	4	2	4	1
NDEKO	Bonobo	7	M	one-choice	2	2	2022-11-09	2	6	2	4	3	2
NDEKO	Bonobo	7	M	one-choice	2	2	2022-11-09	2	7	3	1	4	2
NDEKO	Bonobo	7	M	one-choice	2	2	2022-11-09	2	8	3	2	2	1
NDEKO	Bonobo	7	M	one-choice	2	3	2022-11-10	3	1	1	3	3	1
NDEKO	Bonobo	7	M	one-choice	2	3	2022-11-10	3	2	2	3	1	3
NDEKO	Bonobo	7	M	one-choice	2	3	2022-11-10	3	3	3	1	4	2
NDEKO	Bonobo	7	M	one-choice	2	3	2022-11-10	3	8	2	4	3	1
NDEKO	Bonobo	7	M	one-choice	2	4	2022-11-12	4	1	2	4	3	4
NDEKO	Bonobo	7	M	one-choice	2	4	2022-11-12	4	2	3	2	2	3
NDEKO	Bonobo	7	M	one-choice	2	3	2022-11-10	3	7	3	2	2	1
NDEKO	Bonobo	7	M	one-choice	2	4	2022-11-12	4	4	4	1	2	3
NDEKO	Bonobo	7	M	one-choice	2	4	2022-11-12	4	5	4	1	2	1
NDEKO	Bonobo	7	M	one-choice	2	4	2022-11-12	4	6	4	2	4	2
NDEKO	Bonobo	7	M	one-choice	2	4	2022-11-12	4	3	1	4	1	2
NDEKO	Bonobo	7	M	one-choice	2	4	2022-11-12	4	8	1	3	3	2
NDEKO	Bonobo	7	M	one-choice	2	4	2022-11-12	4	7	3	1	4	2
LIKEMBA	Bonobo	13	F	one-choice	1	4	2022-11-01	4	3	1	4	1	4
LIKEMBA	Bonobo	13	F	one-choice	1	4	2022-11-01	4	4	4	1	2	3
LIKEMBA	Bonobo	13	F	one-choice	1	4	2022-11-01	4	5	4	2	4	2
LIKEMBA	Bonobo	13	F	one-choice	1	4	2022-11-01	4	6	3	1	4	3
LIKEMBA	Bonobo	13	F	one-choice	1	4	2022-11-01	4	7	1	3	3	2
LIKEMBA	Bonobo	13	F	one-choice	1	4	2022-11-01	4	8	2	3	1	3
LIKEMBA	Bonobo	12	F	one-choice	1	1	2022-10-25	1	1	3	2	2	3
LIKEMBA	Bonobo	12	F	one-choice	1	1	2022-10-25	1	2	3	1	4	3
LIKEMBA	Bonobo	12	F	one-choice	1	1	2022-10-25	1	3	1	4	3	2
LIKEMBA	Bonobo	12	F	one-choice	1	1	2022-10-25	1	4	4	2	4	3
LIKEMBA	Bonobo	12	F	one-choice	1	1	2022-10-25	1	5	1	3	3	4
LIKEMBA	Bonobo	12	F	one-choice	1	1	2022-10-25	1	6	2	3	1	3
LIKEMBA	Bonobo	12	F	one-choice	1	1	2022-10-25	1	7	4	1	2	1
LIKEMBA	Bonobo	12	F	one-choice	1	1	2022-10-25	1	8	1	4	1	4
LIKEMBA	Bonobo	13	F	one-choice	1	2	2022-10-26	2	1	1	4	1	3
LIKEMBA	Bonobo	13	F	one-choice	1	2	2022-10-26	2	2	4	1	2	3
LIKEMBA	Bonobo	13	F	one-choice	1	2	2022-10-26	2	3	2	3	1	3
LIKEMBA	Bonobo	13	F	one-choice	1	2	2022-10-26	2	4	1	3	3	2
LIKEMBA	Bonobo	13	F	one-choice	1	2	2022-10-26	2	5	4	2	4	3
LIKEMBA	Bonobo	13	F	one-choice	1	2	2022-10-26	2	6	2	4	3	4
LIKEMBA	Bonobo	13	F	one-choice	1	2	2022-10-26	2	7	3	1	4	3
LIKEMBA	Bonobo	13	F	one-choice	1	2	2022-10-26	2	8	3	2	2	4
LIKEMBA	Bonobo	13	F	one-choice	1	3	2022-10-31	3	1	1	3	3	4
LIKEMBA	Bonobo	13	F	one-choice	1	3	2022-10-31	3	2	3	2	1	2
LIKEMBA	Bonobo	13	F	one-choice	1	3	2022-10-31	3	3	3	1	4	2
LIKEMBA	Bonobo	13	F	one-choice	1	3	2022-10-31	3	4	4	1	2	3
LIKEMBA	Bonobo	13	F	one-choice	1	3	2022-10-31	3	5	4	2	4	3
LIKEMBA	Bonobo	13	F	one-choice	1	3	2022-10-31	3	6	1	4	3	4
LIKEMBA	Bonobo	13	F	one-choice	1	3	2022-10-31	3	7	3	2	2	4
LIKEMBA	Bonobo	13	F	one-choice	1	3	2022-10-31	3	8	2	4	3	2
LIKEMBA	Bonobo	13	F	one-choice	1	4	2022-11-01	4	1	2	4	3	4
LIKEMBA	Bonobo	13	F	one-choice	1	4	2022-11-01	4	2	3	2	2	3
LOLA	Bonobo	3	F	one-choice	1	1	2022-10-25	3	1	1	3	3	2
LOLA	Bonobo	3	F	one-choice	1	1	2022-10-25	3	2	2	3	1	2
LOLA	Bonobo	3	F	one-choice	1	1	2022-10-25	3	3	3	1	4	2
LOLA	Bonobo	3	F	one-choice	1	1	2022-10-25	3	4	4	1	2	3
LOLA	Bonobo	3	F	one-choice	1	1	2022-10-25	3	5	4	2	4	2
LOLA	Bonobo	3	F	one-choice	1	1	2022-10-25	3	6	1	4	1	2
LOLA	Bonobo	3	F	one-choice	1	1	2022-10-25	3	7	3	2	2	1
LOLA	Bonobo	3	F	one-choice	1	1	2022-10-25	3	8	2	4	3	2
LOLA	Bonobo	3	F	one-choice	1	2	2022-10-26	4	1	2	4	2	3
LOLA	Bonobo	3	F	one-choice	1	2	2022-10-26	4	2	3	2	2	3
LOLA	Bonobo	3	F	one-choice	1	2	2022-10-26	4	3	1	4	1	2
LOLA	Bonobo	3	F	one-choice	1	2	2022-10-26	4	4	4	2	3	2
LOLA	Bonobo	3	F	one-choice	1	2	2022-10-26	4	5	4	1	2	3
LOLA	Bonobo	3	F	one-choice	1	2	2022-10-26	4	6	3	1	4	1
LOLA	Bonobo	3	F	one-choice	1	2	2022-10-26	4	7	1	3	3	2
LOLA	Bonobo	3	F	one-choice	1	2	2022-10-26	4	8	2	3	1	3
LOLA	Bonobo	3	F	one-choice	1	3	2022-10-31	1	1	3	2	2	3
LOLA	Bonobo	3	F	one-choice	1	3	2022-10-31	1	2	3	1	4	3
LOLA	Bonobo	3	F	one-choice	1	3	2022-10-31	1	3	2	4	3	4
LOLA	Bonobo	3	F	one-choice	1	3	2022-10-31	1	4	2	4	4	3
LOLA	Bonobo	3	F	one-choice	1	3	2022-10-31	1	5	1	3	3	2
LOLA	Bonobo	3	F	one-choice	1	3	2022-10-31	1	6	2	3	1	3
LOLA	Bonobo	3	F	one-choice	1	3	2022-10-31	1	7	4	1	2	3
LOLA	Bonobo	3	F	one-choice	1	3	2022-10-31	1	8	1	4	1	3
LOLA	Bonobo	3	F	one-choice	1	4	2022-11-01	2	1	1	4	1	3
LOLA	Bonobo	3	F	one-choice	1	4	2022-11-01	2	2	4	1	2	3
LOLA	Bonobo	3	F	one-choice	1	4	2022-11-01	2	3	2	3	1	3
LOLA	Bonobo	3	F	one-choice	1	4	2022-11-01	2	4	1	3	3	4
LOLA	Bonobo	3	F	one-choice	1	4	2022-11-01	2	5	4	2	4	3
LOLA	Bonobo	3	F	one-choice	1	4	2022-11-01	2	6	2	4	3	2
LOLA	Bonobo	3	F	one-choice	1	4	2022-11-01	2	7	3	1	4	2
LOLA	Bonobo	3	F	one-choice	1	4	2022-11-01	2	8	3	2	2	3
LUCUMA	Bonobo	19	M	one-choice	1	1	2022-10-22	2	1	1	4	1	3
LUCUMA	Bonobo	19	M	one-choice	1	1	2022-10-22	2	2	4	1	3	2
LUCUMA	Bonobo	19	M	one-choice	1	1	2022-10-22	2	3	2	3	1	3
LUCUMA	Bonobo	19	M	one-choice	1	1	2022-10-22	2	4	1	3	3	2
LUCUMA	Bonobo	19	M	one-choice	1	1	2022-10-22	2	5	2	4	4	3
LUCUMA	Bonobo	19	M	one-choice	1	1	2022-10-22	2	6	2	4	3	4
LUCUMA	Bonobo	19	M	one-choice	1	1	2022-10-22	2	7	3	1	4	3
LUCUMA	Bonobo	19	M	one-choice	1	1	2022-10-22	2	8	3	2	2	3
LUCUMA	Bonobo	19	M	one-choice	1	2	2022-10-23	3	1	1	3	3	2
LUCUMA	Bonobo	19	M	one-choice	1	2	2022-10-23	3	2	2	3	1	3
LUCUMA	Bonobo	19	M	one-choice	1	2	2022-10-23	3	3	3	1	4	3
LUCUMA	Bonobo	19	M	one-choice	1	2	2022-10-23	3	4	4	1	2	3
LUCUMA	Bonobo	19	M	one-choice	1	2	2022-10-23	3	5	4	2	4	3
LUCUMA	Bonobo	19	M	one-choice	1	2	2022-10-23	3	6	1	4	1	3
LUCUMA	Bonobo	19	M	one-choice	1	2	2022-10-23	3	7	3	2	2	1
LUCUMA	Bonobo	19	M	one-choice	1	2	2022-10-23	3	8	2	4	3	2
LUCUMA	Bonobo	19	M	one-choice	1	3	2022-10-24	4	1	2	4	3	4
LUCUMA	Bonobo	19	M	one-choice	1	3	2022-10-24	4	2	3	2	2	3
LUCUMA	Bonobo	19	M	one-choice	1	3	2022-10-24	4	3	1	4	1	3
LUCUMA	Bonobo	19	M	one-choice	1	3	2022-10-24	4	4	4	1	2	3
LUCUMA	Bonobo	19	M	one-choice	1	3	2022-10-24	4	5	4	2	4	3
LUCUMA	Bonobo	19	M	one-choice	1	3	2022-10-24	4	6	3	1	4	2
LUCUMA	Bonobo	19	M	one-choice	1	3	2022-10-24	4	7	1	3	3	4
LUCUMA	Bonobo	19	M	one-choice	1	3	2022-10-24	4	8	2	3	1	2
LUCUMA	Bonobo	19	M	one-choice	1	4	2022-10-26	1	1	3	2	2	3
LUCUMA	Bonobo	19	M	one-choice	1	4	2022-10-27	1	2	3	1	4	3
LUCUMA	Bonobo	19	M	one-choice	1	4	2022-10-27	1	3	4	2	3	4
LUCUMA	Bonobo	19	M	one-choice	1	4	2022-10-27	1	4	4	2	4	3
LUCUMA	Bonobo	19	M	one-choice	1	4	2022-10-27	1	5	1	3	3	2
LUCUMA	Bonobo	19	M	one-choice	1	4	2022-10-27	1	6	2	3	1	3
LUCUMA	Bonobo	19	M	one-choice	1	4	2022-10-27	1	7	4	1	2	1
LUCUMA	Bonobo	19	M	one-choice	1	4	2022-10-27	1	8	1	4	1	3
MALAIKA	Bonobo	12	F	one-choice	2	3	2022-11-05	1	5	1	3	3	1
MALAIKA	Bonobo	12	F	one-choice	2	3	2022-11-05	1	6	2	3	1	2
MALAIKA	Bonobo	12	F	one-choice	2	3	2022-11-05	1	7	4	1	2	1
MALAIKA	Bonobo	12	F	one-choice	2	3	2022-11-05	1	8	1	4	1	2
MALAIKA	Bonobo	12	F	one-choice	2	4	2022-11-09	2	1	1	4	1	3
MALAIKA	Bonobo	12	F	one-choice	2	4	2022-11-09	2	2	4	1	2	1
MALAIKA	Bonobo	12	F	one-choice	2	4	2022-11-09	2	3	2	3	1	2
MALAIKA	Bonobo	12	F	one-choice	2	4	2022-11-09	2	4	1	3	3	1
MALAIKA	Bonobo	12	F	one-choice	2	4	2022-11-09	2	5	4	2	4	1
MALAIKA	Bonobo	12	F	one-choice	2	4	2022-11-09	2	6	2	4	3	4
MALAIKA	Bonobo	12	F	one-choice	2	4	2022-11-09	2	7	3	1	4	3
MALAIKA	Bonobo	12	F	one-choice	2	4	2022-11-09	2	8	3	2	2	4
MALAIKA	Bonobo	12	F	one-choice	2	1	2022-11-03	3	6	1	4	1	2
MALAIKA	Bonobo	12	F	one-choice	2	1	2022-11-03	3	7	3	2	2	3
MALAIKA	Bonobo	12	F	one-choice	2	1	2022-11-03	3	1	2	3	1	2
MALAIKA	Bonobo	12	F	one-choice	2	1	2022-11-03	3	2	1	3	3	2
MALAIKA	Bonobo	12	F	one-choice	2	1	2022-11-03	3	3	3	1	4	2
MALAIKA	Bonobo	12	F	one-choice	2	1	2022-11-03	3	4	4	1	2	4
MALAIKA	Bonobo	12	F	one-choice	2	1	2022-11-03	3	5	4	2	4	3
MALAIKA	Bonobo	12	F	one-choice	2	3	2022-11-05	1	3	2	4	3	1
MALAIKA	Bonobo	12	F	one-choice	2	3	2022-11-05	1	4	4	2	4	1
MALAIKA	Bonobo	12	F	one-choice	2	1	2022-11-03	3	8	2	4	3	1
MALAIKA	Bonobo	12	F	one-choice	2	2	2022-11-04	4	1	2	4	3	2
MALAIKA	Bonobo	12	F	one-choice	2	2	2022-11-04	4	2	3	2	2	3
MALAIKA	Bonobo	12	F	one-choice	2	2	2022-11-04	4	3	1	4	1	2
MALAIKA	Bonobo	12	F	one-choice	2	2	2022-11-04	4	4	4	1	2	1
MALAIKA	Bonobo	12	F	one-choice	2	2	2022-11-04	4	5	4	2	4	2
MALAIKA	Bonobo	12	F	one-choice	2	2	2022-11-04	4	6	3	1	4	2
MALAIKA	Bonobo	12	F	one-choice	2	2	2022-11-04	4	7	1	3	3	1
MALAIKA	Bonobo	12	F	one-choice	2	2	2022-11-04	4	8	2	3	1	2
MALAIKA	Bonobo	12	F	one-choice	2	3	2022-11-05	1	1	3	2	2	1
MALAIKA	Bonobo	12	F	one-choice	2	3	2022-11-05	1	2	3	1	4	1

## Sheet: Data Key
id	Individual's name
sex	M = Male, F = Female
exp	Which variant (Two-choice / One-choice)
grape_1	Location of 1st food piece
grape_2	Location of 2nd food piece
removed	Which cup was removed, either by the experimenter or the subjects first guess.
choice	Which cup the subject guessed after removal.
