# Supplementary material for: Contrasting two versions of the 4-cup 2-item disjunctive syllogism task in great apes
Source: Anim Cogn. 2025 Jan 2;28(1):3. doi: 10.1007/s10071-024-01927-w (PMC11695687; doi:10.1007/s10071-024-01927-w)
Supplement: Supplementary file 3 — Supplementary Material 3 [file 10071_2024_1927_MOESM3_ESM.csv]

	id	name
1	Flyn	Chimpanzee A
2	Holly	Chimpanzee B
3	Josie	Chimpanzee C
4	Kibali	Chimpanzee D
5	Tuli	Chimpanzee E
6	Victoria	Chimpanzee F
7	Cheka	Bonobo A
8	Likemba	Bonobo B
9	Lola	Bonobo C
10	Lopori	Bonobo D
11	Lucuma	Bonobo E
12	Malaika	Bonobo F
13	Ndeko	Bonobo G
14	Rubani	Bonobo H
15	Lope	Gorilla A
16	Ozala	Gorilla B
17	Shufai	Gorilla C
18	Batu	Orangutan A
19	Kayan	Orangutan B
